# Supplementary material for: The Airn lncRNA does not require any DNA elements within its locus to silence distant imprinted genes
Source: PLoS Genet. 2019 Jul 22;15(7):e1008268. doi: 10.1371/journal.pgen.1008268 (PMC6675118; doi:10.1371/journal.pgen.1008268)
Supplement: S1 Table — (XLSX) [file pgen.1008268.s001.xlsx]

## Sheet: A
Table S1
3C analysis
qPCR primers (bait)
Gene	Bait primer
H19	Eco_004-H19_DMR_F1	ACCAGCCTAGAAAATGCATGTGT
Slc22a3	Eco_034-a3_F3	TCCCAAAGTTCAAAAGGAGAAGTC
	Eco_034-a3_F4	GCCCACAGGGCTAAAAGATTT
Taqman probes
Gene	TaqMan Probe
H19	H19-3C	AATGGCAATGCTGTGGGTCACCCA
Slc22a3	Slc22a3-3C	AGACTCTCCGGAAAACAGCGGTGCTT
qPCR primers (prey)
Gene	Prey primer
H19	Eco013-H19 F3	GGGACAGTCCCGAAGAATGAG
	Eco020-H19 F14	CAGCAAGCGGCTGGCTAA
Slc22a3 3C primer combinations
Bait	Prey
Eco_034-a3_F3	Eco_096 F3
Eco_034-a3_F3	Eco_097 F1
Eco_034-a3_F3	Eco_098 F1
Eco_034-a3_F3	Eco_099 R1
Eco_034-a3_F4	Eco_100 F1
Eco_034-a3_F3	Eco_101 F1
Eco_034-a3_F3	Eco_103 F1
Eco_034-a3_F3	Eco_104 R1
Eco_034-a3_F3	Eco_106 R1
Eco_034-a3_F3	Eco_110 R1
Eco_034-a3_F4	Eco_111 F1
Eco_034-a3_F4	Eco_112 F1
Eco_034-a3_F4	Eco_113 F1
Eco_034-a3_F3	Eco_114 F1
Eco_034-a3_F3	Eco_115 F1
Eco_034-a3_F3	Eco_116 F1
Eco_034-a3_F4	Eco_117 R2
Eco_034-a3_F3	Eco_121 F1
Eco_034-a3_F4	Eco_122 F1
Eco_034-a3_F3	Eco_124 F2
Eco_034-a3_F3	Eco_126 F1
Eco_034-a3_F3	Eco_127 F1
Eco_034-a3_F3	Eco_128 F1
Eco_034-a3_F3	Eco_129_F1
Eco_034-a3_F3	Eco_131_R1
