# Supplementary material for: The Airn lncRNA does not require any DNA elements within its locus to silence distant imprinted genes
Source: PLoS Genet. 2019 Jul 22;15(7):e1008268. doi: 10.1371/journal.pgen.1008268 (PMC6675118; doi:10.1371/journal.pgen.1008268)
Supplement: S2 Table — (XLSX) [file pgen.1008268.s002.xlsx]

## Sheet: Sheet1
Table S2
Gene	Forward primer	Reverse primer	Taqman probe
CypA	AGGGTTCCTCCTTTCACAGAATT	GTGCCATTATGGCGTGTAAAGT	TCCAGGATTCATGTGCCAGGGTGG
Air	GACCAGTTCCGCCCGTTT	GCAAGACCACAAAATATTGAAAAGAC	TACAAGTGATTATTAACTCCACGCCAGCCTCA
Slc22a3	GAAATGCACGCTCATCCTTATG	CAGGCGCATGACAAGTCCTT	TTGCTTGGTTCACGAGCGCCGT
Tcp1	AGATGGAGGGTCCTTTGTCCGTG	ATCCAAGCCAACTGGCCCAAAAGAA	SYBR assay, no probe
