# Supplementary material for: The Airn lncRNA does not require any DNA elements within its locus to silence distant imprinted genes
Source: PLoS Genet. 2019 Jul 22;15(7):e1008268. doi: 10.1371/journal.pgen.1008268 (PMC6675118; doi:10.1371/journal.pgen.1008268)
Supplement: S3 Table — Chromosome Conformation Capture (3C) quantitative PCR (qPCR) raw data and analysis for Fig 1A. (XLSX) [file pgen.1008268.s003.xlsx]

## Sheet: H19 13+20
SDS 2.3	AQ Results	1
Filename	120811_3C_a2_H19
PlateID
Assay Type	Absolute Quantification
Run DateTime	2011-12-08 15:01:00
Operator
ThermalCycleParams
Sample Information
Well	Sample Name	Detector Name	Reporter	Samples			Bait	Prey	Distance to Bait (kb)	Fragment coordinates (mm9)	Size (bp)	Ct	Baseline Type	Threshold Type	Threshold
1	A1	H19-3C	FAM	1:4 H19_013 BAC	(stock 1:38)		Eco004-H19_F1	Eco013-H19 F3	31.5	chr7:149797108-149797936	829	26.35	Automatic	Automatic			26.515	0.233345	1000	3
2	A2	H19-3C	FAM	1:4 BAC	(stock 1:38)		Eco004-H19_F1	Eco013-H19 F3	31.5	chr7:149797108-149797936	829	26.68	Automatic	Automatic
3	A3	H19-3C	FAM	1:16 BAC	(stock 1:38)		Eco004-H19_F1	Eco013-H19 F3	31.5	chr7:149797108-149797936	829	28.85	Automatic	Automatic			28.885	0.0494975	250	2.39794
4	A4	H19-3C	FAM	1:16 BAC	(stock 1:38)		Eco004-H19_F1	Eco013-H19 F3	31.5	chr7:149797108-149797936	829	28.92	Automatic	Automatic
5	A5	H19-3C	FAM	1:64 BAC	(stock 1:38)		Eco004-H19_F1	Eco013-H19 F3	31.5	chr7:149797108-149797936	829	30.83	Automatic	Automatic			30.915	0.120208	62.5	1.79588
6	A6	H19-3C	FAM	1:64 BAC	(stock 1:38)		Eco004-H19_F1	Eco013-H19 F3	31.5	chr7:149797108-149797936	829	31	Automatic	Automatic
7	A7	H19-3C	FAM	1:256 BAC	(stock 1:38)		Eco004-H19_F1	Eco013-H19 F3	31.5	chr7:149797108-149797936	829	33.38	Automatic	Automatic			33.21	0.240416	15.625	1.19382
8	A8	H19-3C	FAM	1:256 BAC	(stock 1:38)		Eco004-H19_F1	Eco013-H19 F3	31.5	chr7:149797108-149797936	829	33.04	Automatic	Automatic
9	A9	H19-3C	FAM	WT E0 3C	100ng/ul		Eco004-H19_F1	Eco013-H19 F3	31.5	chr7:149797108-149797936	829	50	Automatic	Automatic
10	A10	H19-3C	FAM	WT E0 3C	100ng/ul		Eco004-H19_F1	Eco013-H19 F3	31.5	chr7:149797108-149797936	829	50	Automatic	Automatic
11	B1	H19-3C	FAM	+/Thp E2 3C	100ng/ul		Eco004-H19_F1	Eco013-H19 F3	31.5	chr7:149797108-149797936	829	32.76	Automatic	Automatic
12	B2	H19-3C	FAM	+/Thp E2 3C	100ng/ul		Eco004-H19_F1	Eco013-H19 F3	31.5	chr7:149797108-149797936	829	32.96	Automatic	Automatic
13	B3	H19-3C	FAM	+/Thp E2 3C	100ng/ul		Eco004-H19_F1	Eco013-H19 F3	31.5	chr7:149797108-149797936	829	32.49	Automatic	Automatic
14	B4	H19-3C	FAM	+/Thp V2 3C	100ng/ul		Eco004-H19_F1	Eco013-H19 F3	31.5	chr7:149797108-149797936	829	33.12	Automatic	Automatic
15	B5	H19-3C	FAM	+/Thp V2 3C	100ng/ul		Eco004-H19_F1	Eco013-H19 F3	31.5	chr7:149797108-149797936	829	33.03	Automatic	Automatic
16	B6	H19-3C	FAM	+/Thp V2 3C	100ng/ul		Eco004-H19_F1	Eco013-H19 F3	31.5	chr7:149797108-149797936	829	32.3	Automatic	Automatic									y = -3.6732x + 37.584
17	B7	H19-3C	FAM	Thp/+ E2 3C	100ng/ul		Eco004-H19_F1	Eco013-H19 F3	31.5	chr7:149797108-149797936	829	31.89	Automatic	Automatic
18	B8	H19-3C	FAM	Thp/+ E2 3C	100ng/ul		Eco004-H19_F1	Eco013-H19 F3	31.5	chr7:149797108-149797936	829	31.95	Automatic	Automatic
19	B9	H19-3C	FAM	Thp/+ E2 3C	100ng/ul		Eco004-H19_F1	Eco013-H19 F3	31.5	chr7:149797108-149797936	829	32.12	Automatic	Automatic
20	B10	H19-3C	FAM	Thp/+ V2 3C	100ng/ul		Eco004-H19_F1	Eco013-H19 F3	31.5	chr7:149797108-149797936	829	31.95	Automatic	Automatic
21	B11	H19-3C	FAM	Thp/+ V2 3C	100ng/ul		Eco004-H19_F1	Eco013-H19 F3	31.5	chr7:149797108-149797936	829	32.43	Automatic	Automatic
22	B12	H19-3C	FAM	Thp/+ V2 3C	100ng/ul		Eco004-H19_F1	Eco013-H19 F3	31.5	chr7:149797108-149797936	829	32.14	Automatic	Automatic
23	C1	H19-3C	FAM	WT E2 3C	100ng/ul		Eco004-H19_F1	Eco013-H19 F3	31.5	chr7:149797108-149797936	829	34.3	Automatic	Automatic
24	C2	H19-3C	FAM	WT E2 3C	100ng/ul		Eco004-H19_F1	Eco013-H19 F3	31.5	chr7:149797108-149797936	829	35.05	Automatic	Automatic
25	C3	H19-3C	FAM	WT E2 3C	100ng/ul		Eco004-H19_F1	Eco013-H19 F3	31.5	chr7:149797108-149797936	829	34.31	Automatic	Automatic
26	C4	H19-3C	FAM	WT V2 3C	100ng/ul		Eco004-H19_F1	Eco013-H19 F3	31.5	chr7:149797108-149797936	829	32.34	Automatic	Automatic
27	C5	H19-3C	FAM	WT V2 3C	100ng/ul		Eco004-H19_F1	Eco013-H19 F3	64.8	chr7:149830430-149831216	787	32.64	Automatic	Automatic
28	C6	H19-3C	FAM	WT V2 3C	100ng/ul		Eco004-H19_F1	Eco013-H19 F3	64.8	chr7:149830430-149831216	787	32.22	Automatic	Automatic
29	D1	H19_020	FAM	1:4 H19_020 BAC	(stock 1:38)		Eco004-H19_F1	Eco020-H19 F14	64.8	chr7:149830430-149831216	787	26.19	Automatic	Automatic
30	D2	H19_020	FAM	1:4 BAC	(stock 1:38)		Eco004-H19_F1	Eco020-H19 F14	64.8	chr7:149830430-149831216	787	26.91	Automatic	Automatic
31	D3	H19_020	FAM	1:16 BAC	(stock 1:38)		Eco004-H19_F1	Eco020-H19 F14	64.8	chr7:149830430-149831216	787	28.39	Automatic	Automatic			26.55	0.113137	1000	3
32	D4	H19_020	FAM	1:16 BAC	(stock 1:38)		Eco004-H19_F1	Eco020-H19 F14	64.8	chr7:149830430-149831216	787	28.55	Automatic	Automatic
33	D5	H19_020	FAM	1:64 BAC	(stock 1:38)		Eco004-H19_F1	Eco020-H19 F14	64.8	chr7:149830430-149831216	787	30.86	Automatic	Automatic			28.47	0.13435	250	2.39794
34	D6	H19_020	FAM	1:64 BAC	(stock 1:38)		Eco004-H19_F1	Eco020-H19 F14	64.8	chr7:149830430-149831216	787	30.67	Automatic	Automatic
35	D7	H19_020	FAM	1:256 BAC	(stock 1:38)		Eco004-H19_F1	Eco020-H19 F14	64.8	chr7:149830430-149831216	787	33.2	Automatic	Automatic			30.77	0.0636396	62.5	1.79588
36	D8	H19_020	FAM	1:256 BAC	(stock 1:38)		Eco004-H19_F1	Eco020-H19 F14	64.8	chr7:149830430-149831216	787	33.11	Automatic	Automatic
37	D9	H19_020	FAM	WT E0 3C	100ng/ul		Eco004-H19_F1	Eco020-H19 F14	64.8	chr7:149830430-149831216	787	50	Automatic	Automatic			33.16	0	15.625	1.19382
38	D10	H19_020	FAM	WT E0 3C	100ng/ul		Eco004-H19_F1	Eco020-H19 F14	64.8	chr7:149830430-149831216	787	50	Automatic	Automatic		x
39	E1	H19_020	FAM	+/Thp E2 3C	100ng/ul		Eco004-H19_F1	Eco020-H19 F14	64.8	chr7:149830430-149831216	787	35.03	Automatic	Automatic									y = -3.6724x + 37.436
40	E2	H19_020	FAM	+/Thp E2 3C	100ng/ul		Eco004-H19_F1	Eco020-H19 F14	64.8	chr7:149830430-149831216	787	34.43	Automatic	Automatic
41	E3	H19_020	FAM	+/Thp E2 3C	100ng/ul		Eco004-H19_F1	Eco020-H19 F14	64.8	chr7:149830430-149831216	787	34.52	Automatic	Automatic
42	E4	H19_020	FAM	+/Thp V2 3C	100ng/ul		Eco004-H19_F1	Eco020-H19 F14	64.8	chr7:149830430-149831216	787	33.27	Automatic	Automatic
43	E5	H19_020	FAM	+/Thp V2 3C	100ng/ul		Eco004-H19_F1	Eco020-H19 F14	64.8	chr7:149830430-149831216	787	33.07	Automatic	Automatic
44	E6	H19_020	FAM	+/Thp V2 3C	100ng/ul		Eco004-H19_F1	Eco020-H19 F14	64.8	chr7:149830430-149831216	787	32.54	Automatic	Automatic
45	E7	H19_020	FAM	Thp/+ E2 3C	100ng/ul		Eco004-H19_F1	Eco020-H19 F14	64.8	chr7:149830430-149831216	787	32.82	Automatic	Automatic
46	E8	H19_020	FAM	Thp/+ E2 3C	100ng/ul		Eco004-H19_F1	Eco020-H19 F14	64.8	chr7:149830430-149831216	787	32.7	Automatic	Automatic
47	E9	H19_020	FAM	Thp/+ E2 3C	100ng/ul		Eco004-H19_F1	Eco020-H19 F14	64.8	chr7:149830430-149831216	787	32.78	Automatic	Automatic
48	E10	H19_020	FAM	Thp/+ V2 3C	100ng/ul		Eco004-H19_F1	Eco020-H19 F14	64.8	chr7:149830430-149831216	787	32.55	Automatic	Automatic
49	E11	H19_020	FAM	Thp/+ V2 3C	100ng/ul		Eco004-H19_F1	Eco020-H19 F14	64.8	chr7:149830430-149831216	787	32.4	Automatic	Automatic
50	E12	H19_020	FAM	Thp/+ V2 3C	100ng/ul		Eco004-H19_F1	Eco020-H19 F14	64.8	chr7:149830430-149831216	787	32.07	Automatic	Automatic
51	F1	H19_020	FAM	WT E2 3C	100ng/ul		Eco004-H19_F1	Eco020-H19 F14	64.8	chr7:149830430-149831216	787	36.3	Automatic	Automatic
52	F2	H19_020	FAM	WT E2 3C	100ng/ul		Eco004-H19_F1	Eco020-H19 F14	64.8	chr7:149830430-149831216	787	34.69	Automatic	Automatic
53	F3	H19_020	FAM	WT E2 3C	100ng/ul		Eco004-H19_F1	Eco020-H19 F14	64.8	chr7:149830430-149831216	787	35	Automatic	Automatic
54	F4	H19_020	FAM	WT V2 3C	100ng/ul		Eco004-H19_F1	Eco020-H19 F14	64.8	chr7:149830430-149831216	787	32.56	Automatic	Automatic
55	F5	H19_020	FAM	WT V2 3C	100ng/ul		Eco004-H19_F1	Eco020-H19 F14	64.8	chr7:149830430-149831216	787	32.81	Automatic	Automatic
56	F6	H19_020	FAM	WT V2 3C	100ng/ul		Eco004-H19_F1	Eco020-H19 F14	64.8	chr7:149830430-149831216	787	32.57	Automatic	Automatic

## Sheet: 96, 97, 98
SDS 2.3	AQ Results	1
Filename	070712_3C_a3_96_97_98_plate1
PlateID
Assay Type	Absolute Quantification
Run DateTime	2012-03-07 16:27:24
Operator
ThermalCycleParams
Sample Information
Well	Sample Name	Detector Name	Reporter	Samples			Bait	Prey	Distance to Bait (kb)	Fragment coordinates (mm9)	Size (bp)	Ct	Baseline Type	Threshold Type	Threshold
1	A1	3C_Slc22a3	FAM	1:4 Igf2r BAC	(stock 1:800)	051007	Eco_034-a3_F3	Eco_096 F3	237.202	chr17:12933230-12939421	6192	27.5731	Automatic	Automatic	0.0592754		27.4919	0.11487	1000	3
2	A2	3C_Slc22a3	FAM	1:4 BAC	(stock 1:800)	051007	Eco_034-a3_F3	Eco_096 F3	237.202	chr17:12933230-12939421	6192	27.4107	Automatic	Automatic	0.0592754
3	A3	3C_Slc22a3	FAM	1:16 BAC	(stock 1:800)	051007	Eco_034-a3_F3	Eco_096 F3	237.202	chr17:12933230-12939421	6192	29.5476	Automatic	Automatic	0.0592754		29.5715	0.0337481	250	2.39794
4	A4	3C_Slc22a3	FAM	1:16 BAC	(stock 1:800)	051007	Eco_034-a3_F3	Eco_096 F3	237.202	chr17:12933230-12939421	6192	29.5953	Automatic	Automatic	0.0592754
5	A5	3C_Slc22a3	FAM	1:64 BAC	(stock 1:800)	051007	Eco_034-a3_F3	Eco_096 F3	237.202	chr17:12933230-12939421	6192	31.7318	Automatic	Automatic	0.0592754		31.5094	0.314474	62.5	1.79588
6	A6	3C_Slc22a3	FAM	1:64 BAC	(stock 1:800)	051007	Eco_034-a3_F3	Eco_096 F3	237.202	chr17:12933230-12939421	6192	31.2871	Automatic	Automatic	0.0592754
7	A7	3C_Slc22a3	FAM	1:256 BAC	(stock 1:800)	051007	Eco_034-a3_F3	Eco_096 F3	237.202	chr17:12933230-12939421	6192	33.5138	Automatic	Automatic	0.0592754		33.4827	0.0440025	15.625	1.19382
8	A8	3C_Slc22a3	FAM	1:256 BAC	(stock 1:800)	051007	Eco_034-a3_F3	Eco_096 F3	237.202	chr17:12933230-12939421	6192	33.4516	Automatic	Automatic	0.0592754
9	A9	3C_Slc22a3	FAM	WT E0 3C	100ng/ul	210411	Eco_034-a3_F3	Eco_096 F3	237.202	chr17:12933230-12939421	6192	50	Automatic	Automatic	0.0592754
10	A10	3C_Slc22a3	FAM	WT E0 3C	100ng/ul	210411	Eco_034-a3_F3	Eco_096 F3	237.202	chr17:12933230-12939421	6192	50	Automatic	Automatic	0.0592754
11	A11	3C_Slc22a3	FAM	WT V0 3C	100ng/ul	210411	Eco_034-a3_F3	Eco_096 F3	237.202	chr17:12933230-12939421	6192	50	Automatic	Automatic	0.0592754
12	A12	3C_Slc22a3	FAM	WT V0 3C	100ng/ul	210411	Eco_034-a3_F3	Eco_096 F3	237.202	chr17:12933230-12939421	6192	50	Automatic	Automatic	0.0592754
13	B1	3C_Slc22a3	FAM	WT E2 3C	100ng/ul	210411	Eco_034-a3_F3	Eco_096 F3	237.202	chr17:12933230-12939421	6192	34.7056	Automatic	Automatic	0.0592754
14	B2	3C_Slc22a3	FAM	WT E2 3C	100ng/ul	210411	Eco_034-a3_F3	Eco_096 F3	237.202	chr17:12933230-12939421	6192	35.5894	Automatic	Automatic	0.0592754
15	B3	3C_Slc22a3	FAM	WT E2 3C	100ng/ul	210411	Eco_034-a3_F3	Eco_096 F3	237.202	chr17:12933230-12939421	6192	35.9158	Automatic	Automatic	0.0592754
16	B4	3C_Slc22a3	FAM	WT V2 3C	100ng/ul	210411	Eco_034-a3_F3	Eco_096 F3	237.202	chr17:12933230-12939421	6192	33.175	Automatic	Automatic	0.0592754
17	B5	3C_Slc22a3	FAM	WT V2 3C	100ng/ul	210411	Eco_034-a3_F3	Eco_096 F3	237.202	chr17:12933230-12939421	6192	33.1296	Automatic	Automatic	0.0592754
18	B6	3C_Slc22a3	FAM	WT V2 3C	100ng/ul	210411	Eco_034-a3_F3	Eco_096 F3	237.202	chr17:12933230-12939421	6192	34.1082	Automatic	Automatic	0.0592754
19	B7	3C_Slc22a3	FAM	+/Thp E2 3C	100ng/ul	210411	Eco_034-a3_F3	Eco_096 F3	237.202	chr17:12933230-12939421	6192	36.2362	Automatic	Automatic	0.0592754									96
20	B8	3C_Slc22a3	FAM	+/Thp E2 3C	100ng/ul	210411	Eco_034-a3_F3	Eco_096 F3	237.202	chr17:12933230-12939421	6192	34.4103	Automatic	Automatic	0.0592754
21	B9	3C_Slc22a3	FAM	+/Thp E2 3C	100ng/ul	210411	Eco_034-a3_F3	Eco_096 F3	237.202	chr17:12933230-12939421	6192	35.6084	Automatic	Automatic	0.0592754
22	B10	3C_Slc22a3	FAM	+/Thp V2 3C	100ng/ul	210411	Eco_034-a3_F3	Eco_096 F3	237.202	chr17:12933230-12939421	6192	35.9834	Automatic	Automatic	0.0592754
23	B11	3C_Slc22a3	FAM	+/Thp V2 3C	100ng/ul	210411	Eco_034-a3_F3	Eco_096 F3	237.202	chr17:12933230-12939421	6192	35.7231	Automatic	Automatic	0.0592754
24	B12	3C_Slc22a3	FAM	+/Thp V2 3C	100ng/ul	210411	Eco_034-a3_F3	Eco_096 F3	237.202	chr17:12933230-12939421	6192	34.3568	Automatic	Automatic	0.0592754
25	C1	3C_Slc22a3	FAM	Thp/+ E2 3C	100ng/ul	210411	Eco_034-a3_F3	Eco_096 F3	237.202	chr17:12933230-12939421	6192	35.7312	Automatic	Automatic	0.0592754
26	C2	3C_Slc22a3	FAM	Thp/+ E2 3C	100ng/ul	210411	Eco_034-a3_F3	Eco_096 F3	237.202	chr17:12933230-12939421	6192	34.6891	Automatic	Automatic	0.0592754
27	C3	3C_Slc22a3	FAM	Thp/+ E2 3C	100ng/ul	210411	Eco_034-a3_F3	Eco_096 F3	237.202	chr17:12933230-12939421	6192	34.958	Automatic	Automatic	0.0592754
28	C4	3C_Slc22a3	FAM	Thp/+ V2 3C	100ng/ul	210411	Eco_034-a3_F3	Eco_096 F3	237.202	chr17:12933230-12939421	6192	34.9584	Automatic	Automatic	0.0592754
29	C5	3C_Slc22a3	FAM	Thp/+ V2 3C	100ng/ul	210411	Eco_034-a3_F3	Eco_096 F3	237.202	chr17:12933230-12939421	6192	34.76	Automatic	Automatic	0.0592754
30	C6	3C_Slc22a3	FAM	Thp/+ V2 3C	100ng/ul	210411	Eco_034-a3_F3	Eco_096 F3	237.202	chr17:12933230-12939421	6192	34.9631	Automatic	Automatic	0.0592754
31	C7	3C_Slc22a3	FAM	1:4 Igf2r BAC	(stock 1:800)	051007	Eco_034-a3_F3	Eco_097 F1	240.96	chr17:12939418-12940750	1333	27.971	Automatic	Automatic	0.0592754		27.884	0.123062	1000	3
32	C8	3C_Slc22a3	FAM	1:4 BAC	(stock 1:800)	051007	Eco_034-a3_F3	Eco_097 F1	240.96	chr17:12939418-12940750	1333	27.7969	Automatic	Automatic	0.0592754
33	C9	3C_Slc22a3	FAM	1:16 BAC	(stock 1:800)	051007	Eco_034-a3_F3	Eco_097 F1	240.96	chr17:12939418-12940750	1333	30.4789	Automatic	Automatic	0.0592754		30.4063	0.102608	250	2.39794
34	C10	3C_Slc22a3	FAM	1:16 BAC	(stock 1:800)	051007	Eco_034-a3_F3	Eco_097 F1	240.96	chr17:12939418-12940750	1333	30.3337	Automatic	Automatic	0.0592754
35	C11	3C_Slc22a3	FAM	1:64 BAC	(stock 1:800)	051007	Eco_034-a3_F3	Eco_097 F1	240.96	chr17:12939418-12940750	1333	32.3344	Automatic	Automatic	0.0592754		32.6273	0.414156	62.5	1.79588
36	C12	3C_Slc22a3	FAM	1:64 BAC	(stock 1:800)	051007	Eco_034-a3_F3	Eco_097 F1	240.96	chr17:12939418-12940750	1333	32.9201	Automatic	Automatic	0.0592754
37	D1	3C_Slc22a3	FAM	1:256 BAC	(stock 1:800)	051007	Eco_034-a3_F3	Eco_097 F1	240.96	chr17:12939418-12940750	1333	33.9616	Automatic	Automatic	0.0592754		34.4318	0.664986	15.625	1.19382
38	D2	3C_Slc22a3	FAM	1:256 BAC	(stock 1:800)	051007	Eco_034-a3_F3	Eco_097 F1	240.96	chr17:12939418-12940750	1333	34.9021	Automatic	Automatic	0.0592754
39	D3	3C_Slc22a3	FAM	WT E0 3C	100ng/ul	210411	Eco_034-a3_F3	Eco_097 F1	240.96	chr17:12939418-12940750	1333	50	Automatic	Automatic	0.0592754
40	D4	3C_Slc22a3	FAM	WT E0 3C	100ng/ul	210411	Eco_034-a3_F3	Eco_097 F1	240.96	chr17:12939418-12940750	1333	50	Automatic	Automatic	0.0592754
41	D5	3C_Slc22a3	FAM	WT V0 3C	100ng/ul	210411	Eco_034-a3_F3	Eco_097 F1	240.96	chr17:12939418-12940750	1333	50	Automatic	Automatic	0.0592754
42	D6	3C_Slc22a3	FAM	WT V0 3C	100ng/ul	210411	Eco_034-a3_F3	Eco_097 F1	240.96	chr17:12939418-12940750	1333	50	Automatic	Automatic	0.0592754
43	D7	3C_Slc22a3	FAM	WT E2 3C	100ng/ul	210411	Eco_034-a3_F3	Eco_097 F1	240.96	chr17:12939418-12940750	1333	50	Automatic	Automatic	0.0592754
44	D8	3C_Slc22a3	FAM	WT E2 3C	100ng/ul	210411	Eco_034-a3_F3	Eco_097 F1	240.96	chr17:12939418-12940750	1333	35.837	Automatic	Automatic	0.0592754
45	D9	3C_Slc22a3	FAM	WT E2 3C	100ng/ul	210411	Eco_034-a3_F3	Eco_097 F1	240.96	chr17:12939418-12940750	1333	36.8148	Automatic	Automatic	0.0592754
46	D10	3C_Slc22a3	FAM	WT V2 3C	100ng/ul	210411	Eco_034-a3_F3	Eco_097 F1	240.96	chr17:12939418-12940750	1333	34.7743	Automatic	Automatic	0.0592754
47	D11	3C_Slc22a3	FAM	WT V2 3C	100ng/ul	210411	Eco_034-a3_F3	Eco_097 F1	240.96	chr17:12939418-12940750	1333	34.0248	Automatic	Automatic	0.0592754
48	D12	3C_Slc22a3	FAM	WT V2 3C	100ng/ul	210411	Eco_034-a3_F3	Eco_097 F1	240.96	chr17:12939418-12940750	1333	34.2101	Automatic	Automatic	0.0592754
49	E1	3C_Slc22a3	FAM	+/Thp E2 3C	100ng/ul	210411	Eco_034-a3_F3	Eco_097 F1	240.96	chr17:12939418-12940750	1333	36.2599	Automatic	Automatic	0.0592754
50	E2	3C_Slc22a3	FAM	+/Thp E2 3C	100ng/ul	210411	Eco_034-a3_F3	Eco_097 F1	240.96	chr17:12939418-12940750	1333	36.9296	Automatic	Automatic	0.0592754
51	E3	3C_Slc22a3	FAM	+/Thp E2 3C	100ng/ul	210411	Eco_034-a3_F3	Eco_097 F1	240.96	chr17:12939418-12940750	1333	36.1612	Automatic	Automatic	0.0592754
52	E4	3C_Slc22a3	FAM	+/Thp V2 3C	100ng/ul	210411	Eco_034-a3_F3	Eco_097 F1	240.96	chr17:12939418-12940750	1333	34.935	Automatic	Automatic	0.0592754
53	E5	3C_Slc22a3	FAM	+/Thp V2 3C	100ng/ul	210411	Eco_034-a3_F3	Eco_097 F1	240.96	chr17:12939418-12940750	1333	34.8586	Automatic	Automatic	0.0592754
54	E6	3C_Slc22a3	FAM	+/Thp V2 3C	100ng/ul	210411	Eco_034-a3_F3	Eco_097 F1	240.96	chr17:12939418-12940750	1333	34.0004	Automatic	Automatic	0.0592754
55	E7	3C_Slc22a3	FAM	Thp/+ E2 3C	100ng/ul	210411	Eco_034-a3_F3	Eco_097 F1	240.96	chr17:12939418-12940750	1333	36.7877	Automatic	Automatic	0.0592754
56	E8	3C_Slc22a3	FAM	Thp/+ E2 3C	100ng/ul	210411	Eco_034-a3_F3	Eco_097 F1	240.96	chr17:12939418-12940750	1333	34.5678	Automatic	Automatic	0.0592754
57	E9	3C_Slc22a3	FAM	Thp/+ E2 3C	100ng/ul	210411	Eco_034-a3_F3	Eco_097 F1	240.96	chr17:12939418-12940750	1333	34.754	Automatic	Automatic	0.0592754
58	E10	3C_Slc22a3	FAM	Thp/+ V2 3C	100ng/ul	210411	Eco_034-a3_F3	Eco_097 F1	240.96	chr17:12939418-12940750	1333	37.3137	Automatic	Automatic	0.0592754
59	E11	3C_Slc22a3	FAM	Thp/+ V2 3C	100ng/ul	210411	Eco_034-a3_F3	Eco_097 F1	240.96	chr17:12939418-12940750	1333	35.112	Automatic	Automatic	0.0592754
60	E12	3C_Slc22a3	FAM	Thp/+ V2 3C	100ng/ul	210411	Eco_034-a3_F3	Eco_097 F1	240.96	chr17:12939418-12940750	1333	35.1567	Automatic	Automatic	0.0592754
61	F1	3C_Slc22a3	FAM	1:4 Igf2r BAC	(stock 1:800)	051007	Eco_034-a3_F3	Eco_098 F1	245.333	chr17:12940747-12948169	7423	27.8871	Automatic	Automatic	0.0592754		27.8916	0.00631871	1000	3
62	F2	3C_Slc22a3	FAM	1:4 BAC	(stock 1:800)	051007	Eco_034-a3_F3	Eco_098 F1	245.333	chr17:12940747-12948169	7423	27.896	Automatic	Automatic	0.0592754
63	F3	3C_Slc22a3	FAM	1:16 BAC	(stock 1:800)	051007	Eco_034-a3_F3	Eco_098 F1	245.333	chr17:12940747-12948169	7423	29.7977	Automatic	Automatic	0.0592754		29.6522	0.205782	250	2.39794
64	F4	3C_Slc22a3	FAM	1:16 BAC	(stock 1:800)	051007	Eco_034-a3_F3	Eco_098 F1	245.333	chr17:12940747-12948169	7423	29.5067	Automatic	Automatic	0.0592754
65	F5	3C_Slc22a3	FAM	1:64 BAC	(stock 1:800)	051007	Eco_034-a3_F3	Eco_098 F1	245.333	chr17:12940747-12948169	7423	31.9658	Automatic	Automatic	0.0592754		31.8703	0.134992	62.5	1.79588
66	F6	3C_Slc22a3	FAM	1:64 BAC	(stock 1:800)	051007	Eco_034-a3_F3	Eco_098 F1	245.333	chr17:12940747-12948169	7423	31.7749	Automatic	Automatic	0.0592754
67	F7	3C_Slc22a3	FAM	1:256 BAC	(stock 1:800)	051007	Eco_034-a3_F3	Eco_098 F1	245.333	chr17:12940747-12948169	7423	33.4988	Automatic	Automatic	0.0592754		33.8377	0.479206	15.625	1.19382
68	F8	3C_Slc22a3	FAM	1:256 BAC	(stock 1:800)	051007	Eco_034-a3_F3	Eco_098 F1	245.333	chr17:12940747-12948169	7423	34.1765	Automatic	Automatic	0.0592754
69	F9	3C_Slc22a3	FAM	WT E0 3C	100ng/ul	210411	Eco_034-a3_F3	Eco_098 F1	245.333	chr17:12940747-12948169	7423	50	Automatic	Automatic	0.0592754
70	F10	3C_Slc22a3	FAM	WT E0 3C	100ng/ul	210411	Eco_034-a3_F3	Eco_098 F1	245.333	chr17:12940747-12948169	7423	50	Automatic	Automatic	0.0592754
71	F11	3C_Slc22a3	FAM	WT V0 3C	100ng/ul	210411	Eco_034-a3_F3	Eco_098 F1	245.333	chr17:12940747-12948169	7423	38.067	Automatic	Automatic	0.0592754
72	F12	3C_Slc22a3	FAM	WT V0 3C	100ng/ul	210411	Eco_034-a3_F3	Eco_098 F1	245.333	chr17:12940747-12948169	7423	50	Automatic	Automatic	0.0592754
73	G1	3C_Slc22a3	FAM	WT E2 3C	100ng/ul	210411	Eco_034-a3_F3	Eco_098 F1	245.333	chr17:12940747-12948169	7423	36.9951	Automatic	Automatic	0.0592754
74	G2	3C_Slc22a3	FAM	WT E2 3C	100ng/ul	210411	Eco_034-a3_F3	Eco_098 F1	245.333	chr17:12940747-12948169	7423	36.5737	Automatic	Automatic	0.0592754
75	G3	3C_Slc22a3	FAM	WT E2 3C	100ng/ul	210411	Eco_034-a3_F3	Eco_098 F1	245.333	chr17:12940747-12948169	7423	36.8501	Automatic	Automatic	0.0592754
76	G4	3C_Slc22a3	FAM	WT V2 3C	100ng/ul	210411	Eco_034-a3_F3	Eco_098 F1	245.333	chr17:12940747-12948169	7423	33.9997	Automatic	Automatic	0.0592754
77	G5	3C_Slc22a3	FAM	WT V2 3C	100ng/ul	210411	Eco_034-a3_F3	Eco_098 F1	245.333	chr17:12940747-12948169	7423	34.2157	Automatic	Automatic	0.0592754
78	G6	3C_Slc22a3	FAM	WT V2 3C	100ng/ul	210411	Eco_034-a3_F3	Eco_098 F1	245.333	chr17:12940747-12948169	7423	34.6684	Automatic	Automatic	0.0592754
79	G7	3C_Slc22a3	FAM	+/Thp E2 3C	100ng/ul	210411	Eco_034-a3_F3	Eco_098 F1	245.333	chr17:12940747-12948169	7423	35.4432	Automatic	Automatic	0.0592754
80	G8	3C_Slc22a3	FAM	+/Thp E2 3C	100ng/ul	210411	Eco_034-a3_F3	Eco_098 F1	245.333	chr17:12940747-12948169	7423	36.6686	Automatic	Automatic	0.0592754
81	G9	3C_Slc22a3	FAM	+/Thp E2 3C	100ng/ul	210411	Eco_034-a3_F3	Eco_098 F1	245.333	chr17:12940747-12948169	7423	36.0759	Automatic	Automatic	0.0592754
82	G10	3C_Slc22a3	FAM	+/Thp V2 3C	100ng/ul	210411	Eco_034-a3_F3	Eco_098 F1	245.333	chr17:12940747-12948169	7423	35.3664	Automatic	Automatic	0.0592754
83	G11	3C_Slc22a3	FAM	+/Thp V2 3C	100ng/ul	210411	Eco_034-a3_F3	Eco_098 F1	245.333	chr17:12940747-12948169	7423	36.0709	Automatic	Automatic	0.0592754
84	G12	3C_Slc22a3	FAM	+/Thp V2 3C	100ng/ul	210411	Eco_034-a3_F3	Eco_098 F1	245.333	chr17:12940747-12948169	7423	35.7591	Automatic	Automatic	0.0592754
85	H1	3C_Slc22a3	FAM	Thp/+ E2 3C	100ng/ul	210411	Eco_034-a3_F3	Eco_098 F1	245.333	chr17:12940747-12948169	7423	36.8491	Automatic	Automatic	0.0592754
86	H2	3C_Slc22a3	FAM	Thp/+ E2 3C	100ng/ul	210411	Eco_034-a3_F3	Eco_098 F1	245.333	chr17:12940747-12948169	7423	37.9749	Automatic	Automatic	0.0592754
87	H3	3C_Slc22a3	FAM	Thp/+ E2 3C	100ng/ul	210411	Eco_034-a3_F3	Eco_098 F1	245.333	chr17:12940747-12948169	7423	38.1303	Automatic	Automatic	0.0592754
88	H4	3C_Slc22a3	FAM	Thp/+ V2 3C	100ng/ul	210411	Eco_034-a3_F3	Eco_098 F1	245.333	chr17:12940747-12948169	7423	36.3191	Automatic	Automatic	0.0592754
89	H5	3C_Slc22a3	FAM	Thp/+ V2 3C	100ng/ul	210411	Eco_034-a3_F3	Eco_098 F1	245.333	chr17:12940747-12948169	7423	37.224	Automatic	Automatic	0.0592754
90	H6	3C_Slc22a3	FAM	Thp/+ V2 3C	100ng/ul	210411	Eco_034-a3_F3	Eco_098 F1	245.333	chr17:12940747-12948169	7423	36.5338	Automatic	Automatic	0.0592754

## Sheet: 99, 100
SDS 2.3	AQ Results	1
Filename	070712_3C_a3_099_100_124
PlateID
Assay Type	Absolute Quantification
Run DateTime	2012-03-07 18:34:42
Operator
ThermalCycleParams
Sample Information
Well	Sample Name	Detector Name	Reporter	Samples			Bait	Prey	Distance to Bait (kb)	Fragment coordinates (mm9)	Size (bp)	Ct	Baseline Type	Threshold Type	Threshold
1	A1	3C_Slc22a3	FAM	1:4 Igf2r BAC	(stock 1:800)	051007	Eco_034-a3_F3	Eco_099 R1	253.212	chr17:12948166-12956504	8339	26.7702	Automatic	Automatic	0.0305837		26.9831	0.301143	1000	3
2	A2	3C_Slc22a3	FAM	1:4 BAC	(stock 1:800)	051007	Eco_034-a3_F3	Eco_099 R1	253.212	chr17:12948166-12956504	8339	27.1961	Automatic	Automatic	0.0305837
3	A3	3C_Slc22a3	FAM	1:16 BAC	(stock 1:800)	051007	Eco_034-a3_F3	Eco_099 R1	253.212	chr17:12948166-12956504	8339	29.3028	Automatic	Automatic	0.0305837		29.0756	0.321228	250	2.39794
4	A4	3C_Slc22a3	FAM	1:16 BAC	(stock 1:800)	051007	Eco_034-a3_F3	Eco_099 R1	253.212	chr17:12948166-12956504	8339	28.8485	Automatic	Automatic	0.0305837
5	A5	3C_Slc22a3	FAM	1:64 BAC	(stock 1:800)	051007	Eco_034-a3_F3	Eco_099 R1	253.212	chr17:12948166-12956504	8339	30.8904	Automatic	Automatic	0.0305837		31.1927	0.427539	62.5	1.79588
6	A6	3C_Slc22a3	FAM	1:64 BAC	(stock 1:800)	051007	Eco_034-a3_F3	Eco_099 R1	253.212	chr17:12948166-12956504	8339	31.495	Automatic	Automatic	0.0305837
7	A7	3C_Slc22a3	FAM	1:256 BAC	(stock 1:800)	051007	Eco_034-a3_F3	Eco_099 R1	253.212	chr17:12948166-12956504	8339	32.6868	Automatic	Automatic	0.0305837	x	32.4141	0.38568	15.625	1.19382
8	A8	3C_Slc22a3	FAM	1:256 BAC	(stock 1:800)	051007	Eco_034-a3_F3	Eco_099 R1	253.212	chr17:12948166-12956504	8339	32.1414	Automatic	Automatic	0.0305837	x
9	A9	3C_Slc22a3	FAM	WT E0 3C	100ng/ul	210411	Eco_034-a3_F3	Eco_099 R1	253.212	chr17:12948166-12956504	8339	50	Automatic	Automatic	0.0305837
10	A10	3C_Slc22a3	FAM	WT E0 3C	100ng/ul	210411	Eco_034-a3_F3	Eco_099 R1	253.212	chr17:12948166-12956504	8339	50	Automatic	Automatic	0.0305837
11	A11	3C_Slc22a3	FAM	WT V0 3C	100ng/ul	210411	Eco_034-a3_F3	Eco_099 R1	253.212	chr17:12948166-12956504	8339	50	Automatic	Automatic	0.0305837
12	A12	3C_Slc22a3	FAM	WT V0 3C	100ng/ul	210411	Eco_034-a3_F3	Eco_099 R1	253.212	chr17:12948166-12956504	8339	50	Automatic	Automatic	0.0305837
13	B1	3C_Slc22a3	FAM	WT E2 3C	100ng/ul	210411	Eco_034-a3_F3	Eco_099 R1	253.212	chr17:12948166-12956504	8339	37.3734	Automatic	Automatic	0.0305837
14	B2	3C_Slc22a3	FAM	WT E2 3C	100ng/ul	210411	Eco_034-a3_F3	Eco_099 R1	253.212	chr17:12948166-12956504	8339	34.3082	Automatic	Automatic	0.0305837
15	B3	3C_Slc22a3	FAM	WT E2 3C	100ng/ul	210411	Eco_034-a3_F3	Eco_099 R1	253.212	chr17:12948166-12956504	8339	35.5827	Automatic	Automatic	0.0305837
16	B4	3C_Slc22a3	FAM	WT V2 3C	100ng/ul	210411	Eco_034-a3_F3	Eco_099 R1	253.212	chr17:12948166-12956504	8339	33.7758	Automatic	Automatic	0.0305837
17	B5	3C_Slc22a3	FAM	WT V2 3C	100ng/ul	210411	Eco_034-a3_F3	Eco_099 R1	253.212	chr17:12948166-12956504	8339	33.6503	Automatic	Automatic	0.0305837
18	B6	3C_Slc22a3	FAM	WT V2 3C	100ng/ul	210411	Eco_034-a3_F3	Eco_099 R1	253.212	chr17:12948166-12956504	8339	32.8758	Automatic	Automatic	0.0305837
19	B7	3C_Slc22a3	FAM	+/Thp E2 3C	100ng/ul	210411	Eco_034-a3_F3	Eco_099 R1	253.212	chr17:12948166-12956504	8339	41.9931	Automatic	Automatic	0.0305837
20	B8	3C_Slc22a3	FAM	+/Thp E2 3C	100ng/ul	210411	Eco_034-a3_F3	Eco_099 R1	253.212	chr17:12948166-12956504	8339	37.5959	Automatic	Automatic	0.0305837
21	B9	3C_Slc22a3	FAM	+/Thp E2 3C	100ng/ul	210411	Eco_034-a3_F3	Eco_099 R1	253.212	chr17:12948166-12956504	8339	34.9258	Automatic	Automatic	0.0305837
22	B10	3C_Slc22a3	FAM	+/Thp V2 3C	100ng/ul	210411	Eco_034-a3_F3	Eco_099 R1	253.212	chr17:12948166-12956504	8339	33.7625	Automatic	Automatic	0.0305837
23	B11	3C_Slc22a3	FAM	+/Thp V2 3C	100ng/ul	210411	Eco_034-a3_F3	Eco_099 R1	253.212	chr17:12948166-12956504	8339	33.3327	Automatic	Automatic	0.0305837
24	B12	3C_Slc22a3	FAM	+/Thp V2 3C	100ng/ul	210411	Eco_034-a3_F3	Eco_099 R1	253.212	chr17:12948166-12956504	8339	33.9175	Automatic	Automatic	0.0305837
25	C1	3C_Slc22a3	FAM	Thp/+ E2 3C	100ng/ul	210411	Eco_034-a3_F3	Eco_099 R1	253.212	chr17:12948166-12956504	8339	38.6244	Automatic	Automatic	0.0305837
26	C2	3C_Slc22a3	FAM	Thp/+ E2 3C	100ng/ul	210411	Eco_034-a3_F3	Eco_099 R1	253.212	chr17:12948166-12956504	8339	36.6168	Automatic	Automatic	0.0305837
27	C3	3C_Slc22a3	FAM	Thp/+ E2 3C	100ng/ul	210411	Eco_034-a3_F3	Eco_099 R1	253.212	chr17:12948166-12956504	8339	35.015	Automatic	Automatic	0.0305837
28	C4	3C_Slc22a3	FAM	Thp/+ V2 3C	100ng/ul	210411	Eco_034-a3_F3	Eco_099 R1	253.212	chr17:12948166-12956504	8339	35.0821	Automatic	Automatic	0.0305837
29	C5	3C_Slc22a3	FAM	Thp/+ V2 3C	100ng/ul	210411	Eco_034-a3_F3	Eco_099 R1	253.212	chr17:12948166-12956504	8339	34.9163	Automatic	Automatic	0.0305837
30	C6	3C_Slc22a3	FAM	Thp/+ V2 3C	100ng/ul	210411	Eco_034-a3_F3	Eco_099 R1	253.212	chr17:12948166-12956504	8339	35.6078	Automatic	Automatic	0.0305837
31	C7	3C_Slc22a3	FAM	1:4 Igf2r BAC	(stock 1:800)	051007	Eco_034-a3_F4	Eco_100 F1	257.728	chr17:12956501-12957202	702	27.8063	Automatic	Automatic	0.0305837		27.5721	0.331189	1000	3
32	C8	3C_Slc22a3	FAM	1:4 BAC	(stock 1:800)	051007	Eco_034-a3_F4	Eco_100 F1	257.728	chr17:12956501-12957202	702	27.3379	Automatic	Automatic	0.0305837
33	C9	3C_Slc22a3	FAM	1:16 BAC	(stock 1:800)	051007	Eco_034-a3_F4	Eco_100 F1	257.728	chr17:12956501-12957202	702	30.294	Automatic	Automatic	0.0305837		30.0406	0.358422	250	2.39794
34	C10	3C_Slc22a3	FAM	1:16 BAC	(stock 1:800)	051007	Eco_034-a3_F4	Eco_100 F1	257.728	chr17:12956501-12957202	702	29.7872	Automatic	Automatic	0.0305837
35	C11	3C_Slc22a3	FAM	1:64 BAC	(stock 1:800)	051007	Eco_034-a3_F4	Eco_100 F1	257.728	chr17:12956501-12957202	702	32.2012	Automatic	Automatic	0.0305837		32.0024	0.28117	62.5	1.79588
36	C12	3C_Slc22a3	FAM	1:64 BAC	(stock 1:800)	051007	Eco_034-a3_F4	Eco_100 F1	257.728	chr17:12956501-12957202	702	31.8036	Automatic	Automatic	0.0305837
37	D1	3C_Slc22a3	FAM	1:256 BAC	(stock 1:800)	051007	Eco_034-a3_F4	Eco_100 F1	257.728	chr17:12956501-12957202	702	36.3916	Automatic	Automatic	0.0305837	x	35.0721	1.86607	15.625	1.19382
38	D2	3C_Slc22a3	FAM	1:256 BAC	(stock 1:800)	051007	Eco_034-a3_F4	Eco_100 F1	257.728	chr17:12956501-12957202	702	33.7526	Automatic	Automatic	0.0305837	x
39	D3	3C_Slc22a3	FAM	WT E0 3C	100ng/ul	210411	Eco_034-a3_F4	Eco_100 F1	257.728	chr17:12956501-12957202	702	50	Automatic	Automatic	0.0305837
40	D4	3C_Slc22a3	FAM	WT E0 3C	100ng/ul	210411	Eco_034-a3_F4	Eco_100 F1	257.728	chr17:12956501-12957202	702	50	Automatic	Automatic	0.0305837
41	D5	3C_Slc22a3	FAM	WT V0 3C	100ng/ul	210411	Eco_034-a3_F4	Eco_100 F1	257.728	chr17:12956501-12957202	702	50	Automatic	Automatic	0.0305837
42	D6	3C_Slc22a3	FAM	WT V0 3C	100ng/ul	210411	Eco_034-a3_F4	Eco_100 F1	257.728	chr17:12956501-12957202	702	50	Automatic	Automatic	0.0305837
43	D7	3C_Slc22a3	FAM	WT E2 3C	100ng/ul	210411	Eco_034-a3_F4	Eco_100 F1	257.728	chr17:12956501-12957202	702	36.3464	Automatic	Automatic	0.0305837
44	D8	3C_Slc22a3	FAM	WT E2 3C	100ng/ul	210411	Eco_034-a3_F4	Eco_100 F1	257.728	chr17:12956501-12957202	702	35.8827	Automatic	Automatic	0.0305837
45	D9	3C_Slc22a3	FAM	WT E2 3C	100ng/ul	210411	Eco_034-a3_F4	Eco_100 F1	257.728	chr17:12956501-12957202	702	36.7044	Automatic	Automatic	0.0305837
46	D10	3C_Slc22a3	FAM	WT V2 3C	100ng/ul	210411	Eco_034-a3_F4	Eco_100 F1	257.728	chr17:12956501-12957202	702	33.9245	Automatic	Automatic	0.0305837
47	D11	3C_Slc22a3	FAM	WT V2 3C	100ng/ul	210411	Eco_034-a3_F4	Eco_100 F1	257.728	chr17:12956501-12957202	702	34.1329	Automatic	Automatic	0.0305837
48	D12	3C_Slc22a3	FAM	WT V2 3C	100ng/ul	210411	Eco_034-a3_F4	Eco_100 F1	257.728	chr17:12956501-12957202	702	34.4484	Automatic	Automatic	0.0305837
49	E1	3C_Slc22a3	FAM	+/Thp E2 3C	100ng/ul	210411	Eco_034-a3_F4	Eco_100 F1	257.728	chr17:12956501-12957202	702	36.4043	Automatic	Automatic	0.0305837
50	E2	3C_Slc22a3	FAM	+/Thp E2 3C	100ng/ul	210411	Eco_034-a3_F4	Eco_100 F1	257.728	chr17:12956501-12957202	702	38.0374	Automatic	Automatic	0.0305837
51	E3	3C_Slc22a3	FAM	+/Thp E2 3C	100ng/ul	210411	Eco_034-a3_F4	Eco_100 F1	257.728	chr17:12956501-12957202	702	36.1088	Automatic	Automatic	0.0305837
52	E4	3C_Slc22a3	FAM	+/Thp V2 3C	100ng/ul	210411	Eco_034-a3_F4	Eco_100 F1	257.728	chr17:12956501-12957202	702	35.3042	Automatic	Automatic	0.0305837
53	E5	3C_Slc22a3	FAM	+/Thp V2 3C	100ng/ul	210411	Eco_034-a3_F4	Eco_100 F1	257.728	chr17:12956501-12957202	702	34.7758	Automatic	Automatic	0.0305837
54	E6	3C_Slc22a3	FAM	+/Thp V2 3C	100ng/ul	210411	Eco_034-a3_F4	Eco_100 F1	257.728	chr17:12956501-12957202	702	34.4517	Automatic	Automatic	0.0305837
55	E7	3C_Slc22a3	FAM	Thp/+ E2 3C	100ng/ul	210411	Eco_034-a3_F4	Eco_100 F1	257.728	chr17:12956501-12957202	702	39.3726	Automatic	Automatic	0.0305837
56	E8	3C_Slc22a3	FAM	Thp/+ E2 3C	100ng/ul	210411	Eco_034-a3_F4	Eco_100 F1	257.728	chr17:12956501-12957202	702	35.955	Automatic	Automatic	0.0305837
57	E9	3C_Slc22a3	FAM	Thp/+ E2 3C	100ng/ul	210411	Eco_034-a3_F4	Eco_100 F1	257.728	chr17:12956501-12957202	702	36.6188	Automatic	Automatic	0.0305837
58	E10	3C_Slc22a3	FAM	Thp/+ V2 3C	100ng/ul	210411	Eco_034-a3_F4	Eco_100 F1	257.728	chr17:12956501-12957202	702	35.6785	Automatic	Automatic	0.0305837
59	E11	3C_Slc22a3	FAM	Thp/+ V2 3C	100ng/ul	210411	Eco_034-a3_F4	Eco_100 F1	257.728	chr17:12956501-12957202	702	36.4987	Automatic	Automatic	0.0305837
60	E12	3C_Slc22a3	FAM	Thp/+ V2 3C	100ng/ul	210411	Eco_034-a3_F4	Eco_100 F1	257.728	chr17:12956501-12957202	702	38.258	Automatic	Automatic	0.0305837
61	F1	3C_Slc22a3	FAM	1:4 Igf2r BAC	(stock 1:800)	051007	Eco_034-a3_F3	Eco_124 F2	328.965	chr17:13025564-13031469	5906	28.3475	Automatic	Automatic	0.0305837
62	F2	3C_Slc22a3	FAM	1:4 BAC	(stock 1:800)	051007	Eco_034-a3_F3	Eco_124 F2	328.965	chr17:13025564-13031469	5906	28.3375	Automatic	Automatic	0.0305837
63	F3	3C_Slc22a3	FAM	1:16 BAC	(stock 1:800)	051007	Eco_034-a3_F3	Eco_124 F2	328.965	chr17:13025564-13031469	5906	30.8274	Automatic	Automatic	0.0305837
64	F4	3C_Slc22a3	FAM	1:16 BAC	(stock 1:800)	051007	Eco_034-a3_F3	Eco_124 F2	328.965	chr17:13025564-13031469	5906	31.0528	Automatic	Automatic	0.0305837
65	F5	3C_Slc22a3	FAM	1:64 BAC	(stock 1:800)	051007	Eco_034-a3_F3	Eco_124 F2	328.965	chr17:13025564-13031469	5906	32.7753	Automatic	Automatic	0.0305837
66	F6	3C_Slc22a3	FAM	1:64 BAC	(stock 1:800)	051007	Eco_034-a3_F3	Eco_124 F2	328.965	chr17:13025564-13031469	5906	33.5429	Automatic	Automatic	0.0305837
67	F7	3C_Slc22a3	FAM	1:256 BAC	(stock 1:800)	051007	Eco_034-a3_F3	Eco_124 F2	328.965	chr17:13025564-13031469	5906	35.0501	Automatic	Automatic	0.0305837
68	F8	3C_Slc22a3	FAM	1:256 BAC	(stock 1:800)	051007	Eco_034-a3_F3	Eco_124 F2	328.965	chr17:13025564-13031469	5906	34.2478	Automatic	Automatic	0.0305837
69	F9	3C_Slc22a3	FAM	WT E0 3C	100ng/ul	210411	Eco_034-a3_F3	Eco_124 F2	328.965	chr17:13025564-13031469	5906	50	Automatic	Automatic	0.0305837
70	F10	3C_Slc22a3	FAM	WT E0 3C	100ng/ul	210411	Eco_034-a3_F3	Eco_124 F2	328.965	chr17:13025564-13031469	5906	50	Automatic	Automatic	0.0305837
71	F11	3C_Slc22a3	FAM	WT V0 3C	100ng/ul	210411	Eco_034-a3_F3	Eco_124 F2	328.965	chr17:13025564-13031469	5906	50	Automatic	Automatic	0.0305837
72	F12	3C_Slc22a3	FAM	WT V0 3C	100ng/ul	210411	Eco_034-a3_F3	Eco_124 F2	328.965	chr17:13025564-13031469	5906	50	Automatic	Automatic	0.0305837
73	G1	3C_Slc22a3	FAM	WT E2 3C	100ng/ul	210411	Eco_034-a3_F3	Eco_124 F2	328.965	chr17:13025564-13031469	5906	50	Automatic	Automatic	0.0305837
74	G2	3C_Slc22a3	FAM	WT E2 3C	100ng/ul	210411	Eco_034-a3_F3	Eco_124 F2	328.965	chr17:13025564-13031469	5906	50	Automatic	Automatic	0.0305837
75	G3	3C_Slc22a3	FAM	WT E2 3C	100ng/ul	210411	Eco_034-a3_F3	Eco_124 F2	328.965	chr17:13025564-13031469	5906	50	Automatic	Automatic	0.0305837
76	G4	3C_Slc22a3	FAM	WT V2 3C	100ng/ul	210411	Eco_034-a3_F3	Eco_124 F2	328.965	chr17:13025564-13031469	5906	33.4514	Automatic	Automatic	0.0305837
77	G5	3C_Slc22a3	FAM	WT V2 3C	100ng/ul	210411	Eco_034-a3_F3	Eco_124 F2	328.965	chr17:13025564-13031469	5906	33.5819	Automatic	Automatic	0.0305837
78	G6	3C_Slc22a3	FAM	WT V2 3C	100ng/ul	210411	Eco_034-a3_F3	Eco_124 F2	328.965	chr17:13025564-13031469	5906	33.4122	Automatic	Automatic	0.0305837
79	G7	3C_Slc22a3	FAM	+/Thp E2 3C	100ng/ul	210411	Eco_034-a3_F3	Eco_124 F2	328.965	chr17:13025564-13031469	5906	50	Automatic	Automatic	0.0305837
80	G8	3C_Slc22a3	FAM	+/Thp E2 3C	100ng/ul	210411	Eco_034-a3_F3	Eco_124 F2	328.965	chr17:13025564-13031469	5906	50	Automatic	Automatic	0.0305837
81	G9	3C_Slc22a3	FAM	+/Thp E2 3C	100ng/ul	210411	Eco_034-a3_F3	Eco_124 F2	328.965	chr17:13025564-13031469	5906	50	Automatic	Automatic	0.0305837
82	G10	3C_Slc22a3	FAM	+/Thp V2 3C	100ng/ul	210411	Eco_034-a3_F3	Eco_124 F2	328.965	chr17:13025564-13031469	5906	50	Automatic	Automatic	0.0305837
83	G11	3C_Slc22a3	FAM	+/Thp V2 3C	100ng/ul	210411	Eco_034-a3_F3	Eco_124 F2	328.965	chr17:13025564-13031469	5906	34.7346	Automatic	Automatic	0.0305837
84	G12	3C_Slc22a3	FAM	+/Thp V2 3C	100ng/ul	210411	Eco_034-a3_F3	Eco_124 F2	328.965	chr17:13025564-13031469	5906	50	Automatic	Automatic	0.0305837
85	H1	3C_Slc22a3	FAM	Thp/+ E2 3C	100ng/ul	210411	Eco_034-a3_F3	Eco_124 F2	328.965	chr17:13025564-13031469	5906	50	Automatic	Automatic	0.0305837
86	H2	3C_Slc22a3	FAM	Thp/+ E2 3C	100ng/ul	210411	Eco_034-a3_F3	Eco_124 F2	328.965	chr17:13025564-13031469	5906	50	Automatic	Automatic	0.0305837
87	H3	3C_Slc22a3	FAM	Thp/+ E2 3C	100ng/ul	210411	Eco_034-a3_F3	Eco_124 F2	328.965	chr17:13025564-13031469	5906	50	Automatic	Automatic	0.0305837
88	H4	3C_Slc22a3	FAM	Thp/+ V2 3C	100ng/ul	210411	Eco_034-a3_F3	Eco_124 F2	328.965	chr17:13025564-13031469	5906	50	Automatic	Automatic	0.0305837
89	H5	3C_Slc22a3	FAM	Thp/+ V2 3C	100ng/ul	210411	Eco_034-a3_F3	Eco_124 F2	328.965	chr17:13025564-13031469	5906	50	Automatic	Automatic	0.0305837
90	H6	3C_Slc22a3	FAM	Thp/+ V2 3C	100ng/ul	210411	Eco_034-a3_F3	Eco_124 F2	328.965	chr17:13025564-13031469	5906	50	Automatic	Automatic	0.0305837

## Sheet: 101, 103, 104
SDS 2.3	AQ Results	1
Filename	190612_plate1_3C_a3_101_103_104
PlateID
Assay Type	Absolute Quantification
Run DateTime	6/19/12 4:40:26 PM
Operator
ThermalCycleParams
Sample Information
Well	Sample Name	Detector Name	Reporter	Samples			Bait	Prey	Distance to Bait (kb)	Fragment coordinates (mm9)	Size (bp)	Ct	Baseline Type	Threshold Type	Threshold
1	A1	3C_Slc22a3	FAM	1:4 Igf2r BAC	(stock 1:800)	051007	Eco_034-a3_F3	Eco_101 F1	258.278	chr17:12957199-12957608	410	29.1228	Automatic	Automatic	0.0416427		29.1364	0.0191569	1000	3
2	A2	3C_Slc22a3	FAM	1:4 BAC	(stock 1:800)	051007	Eco_034-a3_F3	Eco_101 F1	258.278	chr17:12957199-12957608	410	29.1499	Automatic	Automatic	0.0416427
3	A3	3C_Slc22a3	FAM	1:16 BAC	(stock 1:800)	051007	Eco_034-a3_F3	Eco_101 F1	258.278	chr17:12957199-12957608	410	31.1803	Automatic	Automatic	0.0416427		31.2065	0.0371408	250	2.39794
4	A4	3C_Slc22a3	FAM	1:16 BAC	(stock 1:800)	051007	Eco_034-a3_F3	Eco_101 F1	258.278	chr17:12957199-12957608	410	31.2328	Automatic	Automatic	0.0416427
5	A5	3C_Slc22a3	FAM	1:64 BAC	(stock 1:800)	051007	Eco_034-a3_F3	Eco_101 F1	258.278	chr17:12957199-12957608	410	32.8064	Automatic	Automatic	0.0416427		33.0836	0.392132	62.5	1.79588
6	A6	3C_Slc22a3	FAM	1:64 BAC	(stock 1:800)	051007	Eco_034-a3_F3	Eco_101 F1	258.278	chr17:12957199-12957608	410	33.3609	Automatic	Automatic	0.0416427
7	A7	3C_Slc22a3	FAM	1:256 BAC	(stock 1:800)	051007	Eco_034-a3_F3	Eco_101 F1	258.278	chr17:12957199-12957608	410	35.4925	Automatic	Automatic	0.0416427		35.4376	0.0776177	15.625	1.19382
8	A8	3C_Slc22a3	FAM	1:256 BAC	(stock 1:800)	051007	Eco_034-a3_F3	Eco_101 F1	258.278	chr17:12957199-12957608	410	35.3827	Automatic	Automatic	0.0416427
9	A9	3C_Slc22a3	FAM	WT E0 3C	100ng/ul	210411	Eco_034-a3_F3	Eco_101 F1	258.278	chr17:12957199-12957608	410	50	Automatic	Automatic	0.0416427
10	A10	3C_Slc22a3	FAM	WT E0 3C	100ng/ul	210411	Eco_034-a3_F3	Eco_101 F1	258.278	chr17:12957199-12957608	410	50	Automatic	Automatic	0.0416427
11	A11	3C_Slc22a3	FAM	WT V0 3C	100ng/ul	210411	Eco_034-a3_F3	Eco_101 F1	258.278	chr17:12957199-12957608	410	41.7241	Automatic	Automatic	0.0416427
12	A12	3C_Slc22a3	FAM	WT V0 3C	100ng/ul	210411	Eco_034-a3_F3	Eco_101 F1	258.278	chr17:12957199-12957608	410	50	Automatic	Automatic	0.0416427
13	B1	3C_Slc22a3	FAM	WT E2 3C	100ng/ul	210411	Eco_034-a3_F3	Eco_101 F1	258.278	chr17:12957199-12957608	410	50	Automatic	Automatic	0.0416427
14	B2	3C_Slc22a3	FAM	WT E2 3C	100ng/ul	210411	Eco_034-a3_F3	Eco_101 F1	258.278	chr17:12957199-12957608	410	37.8413	Automatic	Automatic	0.0416427
15	B3	3C_Slc22a3	FAM	WT E2 3C	100ng/ul	210411	Eco_034-a3_F3	Eco_101 F1	258.278	chr17:12957199-12957608	410	50	Automatic	Automatic	0.0416427
16	B4	3C_Slc22a3	FAM	WT V2 3C	100ng/ul	210411	Eco_034-a3_F3	Eco_101 F1	258.278	chr17:12957199-12957608	410	36.3627	Automatic	Automatic	0.0416427
17	B5	3C_Slc22a3	FAM	WT V2 3C	100ng/ul	210411	Eco_034-a3_F3	Eco_101 F1	258.278	chr17:12957199-12957608	410	34.5456	Automatic	Automatic	0.0416427
18	B6	3C_Slc22a3	FAM	WT V2 3C	100ng/ul	210411	Eco_034-a3_F3	Eco_101 F1	258.278	chr17:12957199-12957608	410	34.5905	Automatic	Automatic	0.0416427
19	B7	3C_Slc22a3	FAM	+/Thp E2 3C	100ng/ul	210411	Eco_034-a3_F3	Eco_101 F1	258.278	chr17:12957199-12957608	410	36.9951	Automatic	Automatic	0.0416427
20	B8	3C_Slc22a3	FAM	+/Thp E2 3C	100ng/ul	210411	Eco_034-a3_F3	Eco_101 F1	258.278	chr17:12957199-12957608	410	50	Automatic	Automatic	0.0416427
21	B9	3C_Slc22a3	FAM	+/Thp E2 3C	100ng/ul	210411	Eco_034-a3_F3	Eco_101 F1	258.278	chr17:12957199-12957608	410	38.591	Automatic	Automatic	0.0416427
22	B10	3C_Slc22a3	FAM	+/Thp V2 3C	100ng/ul	210411	Eco_034-a3_F3	Eco_101 F1	258.278	chr17:12957199-12957608	410	34.0729	Automatic	Automatic	0.0416427
23	B11	3C_Slc22a3	FAM	+/Thp V2 3C	100ng/ul	210411	Eco_034-a3_F3	Eco_101 F1	258.278	chr17:12957199-12957608	410	35.0747	Automatic	Automatic	0.0416427
24	B12	3C_Slc22a3	FAM	+/Thp V2 3C	100ng/ul	210411	Eco_034-a3_F3	Eco_101 F1	258.278	chr17:12957199-12957608	410	35.4773	Automatic	Automatic	0.0416427
25	C1	3C_Slc22a3	FAM	Thp/+ E2 3C	100ng/ul	210411	Eco_034-a3_F3	Eco_101 F1	258.278	chr17:12957199-12957608	410	36.1625	Automatic	Automatic	0.0416427
26	C2	3C_Slc22a3	FAM	Thp/+ E2 3C	100ng/ul	210411	Eco_034-a3_F3	Eco_101 F1	258.278	chr17:12957199-12957608	410	50	Automatic	Automatic	0.0416427
27	C3	3C_Slc22a3	FAM	Thp/+ E2 3C	100ng/ul	210411	Eco_034-a3_F3	Eco_101 F1	258.278	chr17:12957199-12957608	410	50	Automatic	Automatic	0.0416427
28	C4	3C_Slc22a3	FAM	Thp/+ V2 3C	100ng/ul	210411	Eco_034-a3_F3	Eco_101 F1	258.278	chr17:12957199-12957608	410	35.8731	Automatic	Automatic	0.0416427
29	C5	3C_Slc22a3	FAM	Thp/+ V2 3C	100ng/ul	210411	Eco_034-a3_F3	Eco_101 F1	258.278	chr17:12957199-12957608	410	35.9395	Automatic	Automatic	0.0416427
30	C6	3C_Slc22a3	FAM	Thp/+ V2 3C	100ng/ul	210411	Eco_034-a3_F3	Eco_101 F1	258.278	chr17:12957199-12957608	410	37.3191	Automatic	Automatic	0.0416427
31	C7	3C_Slc22a3	FAM	1:4 Igf2r BAC	(stock 1:800)	051007	Eco_034-a3_F3	Eco_103 F1	262.004	chr17:12960951-12961304	354	28.7058	Automatic	Automatic	0.0416427		28.672	0.0478139	1000	3
32	C8	3C_Slc22a3	FAM	1:4 BAC	(stock 1:800)	051007	Eco_034-a3_F3	Eco_103 F1	262.004	chr17:12960951-12961304	354	28.6382	Automatic	Automatic	0.0416427
33	C9	3C_Slc22a3	FAM	1:16 BAC	(stock 1:800)	051007	Eco_034-a3_F3	Eco_103 F1	262.004	chr17:12960951-12961304	354	30.9039	Automatic	Automatic	0.0416427		30.8519	0.0734571	250	2.39794
34	C10	3C_Slc22a3	FAM	1:16 BAC	(stock 1:800)	051007	Eco_034-a3_F3	Eco_103 F1	262.004	chr17:12960951-12961304	354	30.8	Automatic	Automatic	0.0416427
35	C11	3C_Slc22a3	FAM	1:64 BAC	(stock 1:800)	051007	Eco_034-a3_F3	Eco_103 F1	262.004	chr17:12960951-12961304	354	32.6977	Automatic	Automatic	0.0416427		33.0263	0.464696	62.5	1.79588
36	C12	3C_Slc22a3	FAM	1:64 BAC	(stock 1:800)	051007	Eco_034-a3_F3	Eco_103 F1	262.004	chr17:12960951-12961304	354	33.3549	Automatic	Automatic	0.0416427
37	D1	3C_Slc22a3	FAM	1:256 BAC	(stock 1:800)	051007	Eco_034-a3_F3	Eco_103 F1	262.004	chr17:12960951-12961304	354	34.7347	Automatic	Automatic	0.0416427		35.5817	1.19787	15.625	1.19382
38	D2	3C_Slc22a3	FAM	1:256 BAC	(stock 1:800)	051007	Eco_034-a3_F3	Eco_103 F1	262.004	chr17:12960951-12961304	354	36.4287	Automatic	Automatic	0.0416427
39	D3	3C_Slc22a3	FAM	WT E0 3C	100ng/ul	210411	Eco_034-a3_F3	Eco_103 F1	262.004	chr17:12960951-12961304	354	50	Automatic	Automatic	0.0416427
40	D4	3C_Slc22a3	FAM	WT E0 3C	100ng/ul	210411	Eco_034-a3_F3	Eco_103 F1	262.004	chr17:12960951-12961304	354	50	Automatic	Automatic	0.0416427
41	D5	3C_Slc22a3	FAM	WT V0 3C	100ng/ul	210411	Eco_034-a3_F3	Eco_103 F1	262.004	chr17:12960951-12961304	354	50	Automatic	Automatic	0.0416427
42	D6	3C_Slc22a3	FAM	WT V0 3C	100ng/ul	210411	Eco_034-a3_F3	Eco_103 F1	262.004	chr17:12960951-12961304	354	50	Automatic	Automatic	0.0416427
43	D7	3C_Slc22a3	FAM	WT E2 3C	100ng/ul	210411	Eco_034-a3_F3	Eco_103 F1	262.004	chr17:12960951-12961304	354	50	Automatic	Automatic	0.0416427
44	D8	3C_Slc22a3	FAM	WT E2 3C	100ng/ul	210411	Eco_034-a3_F3	Eco_103 F1	262.004	chr17:12960951-12961304	354	37.1983	Automatic	Automatic	0.0416427
45	D9	3C_Slc22a3	FAM	WT E2 3C	100ng/ul	210411	Eco_034-a3_F3	Eco_103 F1	262.004	chr17:12960951-12961304	354	50	Automatic	Automatic	0.0416427
46	D10	3C_Slc22a3	FAM	WT V2 3C	100ng/ul	210411	Eco_034-a3_F3	Eco_103 F1	262.004	chr17:12960951-12961304	354	34.9581	Automatic	Automatic	0.0416427
47	D11	3C_Slc22a3	FAM	WT V2 3C	100ng/ul	210411	Eco_034-a3_F3	Eco_103 F1	262.004	chr17:12960951-12961304	354	34.7559	Automatic	Automatic	0.0416427
48	D12	3C_Slc22a3	FAM	WT V2 3C	100ng/ul	210411	Eco_034-a3_F3	Eco_103 F1	262.004	chr17:12960951-12961304	354	34.0658	Automatic	Automatic	0.0416427
49	E1	3C_Slc22a3	FAM	+/Thp E2 3C	100ng/ul	210411	Eco_034-a3_F3	Eco_103 F1	262.004	chr17:12960951-12961304	354	39.3814	Automatic	Automatic	0.0416427
50	E2	3C_Slc22a3	FAM	+/Thp E2 3C	100ng/ul	210411	Eco_034-a3_F3	Eco_103 F1	262.004	chr17:12960951-12961304	354	38.4962	Automatic	Automatic	0.0416427
51	E3	3C_Slc22a3	FAM	+/Thp E2 3C	100ng/ul	210411	Eco_034-a3_F3	Eco_103 F1	262.004	chr17:12960951-12961304	354	36.0425	Automatic	Automatic	0.0416427
52	E4	3C_Slc22a3	FAM	+/Thp V2 3C	100ng/ul	210411	Eco_034-a3_F3	Eco_103 F1	262.004	chr17:12960951-12961304	354	34.3975	Automatic	Automatic	0.0416427
53	E5	3C_Slc22a3	FAM	+/Thp V2 3C	100ng/ul	210411	Eco_034-a3_F3	Eco_103 F1	262.004	chr17:12960951-12961304	354	33.8842	Automatic	Automatic	0.0416427
54	E6	3C_Slc22a3	FAM	+/Thp V2 3C	100ng/ul	210411	Eco_034-a3_F3	Eco_103 F1	262.004	chr17:12960951-12961304	354	34.7632	Automatic	Automatic	0.0416427
55	E7	3C_Slc22a3	FAM	Thp/+ E2 3C	100ng/ul	210411	Eco_034-a3_F3	Eco_103 F1	262.004	chr17:12960951-12961304	354	35.4521	Automatic	Automatic	0.0416427
56	E8	3C_Slc22a3	FAM	Thp/+ E2 3C	100ng/ul	210411	Eco_034-a3_F3	Eco_103 F1	262.004	chr17:12960951-12961304	354	37.8526	Automatic	Automatic	0.0416427
57	E9	3C_Slc22a3	FAM	Thp/+ E2 3C	100ng/ul	210411	Eco_034-a3_F3	Eco_103 F1	262.004	chr17:12960951-12961304	354	37.0266	Automatic	Automatic	0.0416427
58	E10	3C_Slc22a3	FAM	Thp/+ V2 3C	100ng/ul	210411	Eco_034-a3_F3	Eco_103 F1	262.004	chr17:12960951-12961304	354	37.1483	Automatic	Automatic	0.0416427
59	E11	3C_Slc22a3	FAM	Thp/+ V2 3C	100ng/ul	210411	Eco_034-a3_F3	Eco_103 F1	262.004	chr17:12960951-12961304	354	36.1969	Automatic	Automatic	0.0416427
60	E12	3C_Slc22a3	FAM	Thp/+ V2 3C	100ng/ul	210411	Eco_034-a3_F3	Eco_103 F1	262.004	chr17:12960951-12961304	354	50	Automatic	Automatic	0.0416427
61	F1	3C_Slc22a3	FAM	1:4 Igf2r BAC	(stock 1:800)	051007	Eco_034-a3_F3	Eco_104 R1	264.664	chr17:12961301-12966278	4978	29.0923	Automatic	Automatic	0.0416427		29.0116	0.114154	1000	3
62	F2	3C_Slc22a3	FAM	1:4 BAC	(stock 1:800)	051007	Eco_034-a3_F3	Eco_104 R1	264.664	chr17:12961301-12966278	4978	28.9309	Automatic	Automatic	0.0416427
63	F3	3C_Slc22a3	FAM	1:16 BAC	(stock 1:800)	051007	Eco_034-a3_F3	Eco_104 R1	264.664	chr17:12961301-12966278	4978	30.9004	Automatic	Automatic	0.0416427		30.777	0.174632	250	2.39794
64	F4	3C_Slc22a3	FAM	1:16 BAC	(stock 1:800)	051007	Eco_034-a3_F3	Eco_104 R1	264.664	chr17:12961301-12966278	4978	30.6535	Automatic	Automatic	0.0416427
65	F5	3C_Slc22a3	FAM	1:64 BAC	(stock 1:800)	051007	Eco_034-a3_F3	Eco_104 R1	264.664	chr17:12961301-12966278	4978	32.7117	Automatic	Automatic	0.0416427		32.9284	0.306449	62.5	1.79588
66	F6	3C_Slc22a3	FAM	1:64 BAC	(stock 1:800)	051007	Eco_034-a3_F3	Eco_104 R1	264.664	chr17:12961301-12966278	4978	33.1451	Automatic	Automatic	0.0416427
67	F7	3C_Slc22a3	FAM	1:256 BAC	(stock 1:800)	051007	Eco_034-a3_F3	Eco_104 R1	264.664	chr17:12961301-12966278	4978	35.1553	Automatic	Automatic	0.0416427		35.1122	0.0608529	15.625	1.19382
68	F8	3C_Slc22a3	FAM	1:256 BAC	(stock 1:800)	051007	Eco_034-a3_F3	Eco_104 R1	264.664	chr17:12961301-12966278	4978	35.0692	Automatic	Automatic	0.0416427
69	F9	3C_Slc22a3	FAM	WT E0 3C	100ng/ul	210411	Eco_034-a3_F3	Eco_104 R1	264.664	chr17:12961301-12966278	4978	50	Automatic	Automatic	0.0416427
70	F10	3C_Slc22a3	FAM	WT E0 3C	100ng/ul	210411	Eco_034-a3_F3	Eco_104 R1	264.664	chr17:12961301-12966278	4978	50	Automatic	Automatic	0.0416427
71	F11	3C_Slc22a3	FAM	WT V0 3C	100ng/ul	210411	Eco_034-a3_F3	Eco_104 R1	264.664	chr17:12961301-12966278	4978	50	Automatic	Automatic	0.0416427
72	F12	3C_Slc22a3	FAM	WT V0 3C	100ng/ul	210411	Eco_034-a3_F3	Eco_104 R1	264.664	chr17:12961301-12966278	4978	50	Automatic	Automatic	0.0416427
73	G1	3C_Slc22a3	FAM	WT E2 3C	100ng/ul	210411	Eco_034-a3_F3	Eco_104 R1	264.664	chr17:12961301-12966278	4978	36.4773	Automatic	Automatic	0.0416427
74	G2	3C_Slc22a3	FAM	WT E2 3C	100ng/ul	210411	Eco_034-a3_F3	Eco_104 R1	264.664	chr17:12961301-12966278	4978	36.6464	Automatic	Automatic	0.0416427
75	G3	3C_Slc22a3	FAM	WT E2 3C	100ng/ul	210411	Eco_034-a3_F3	Eco_104 R1	264.664	chr17:12961301-12966278	4978	36.8294	Automatic	Automatic	0.0416427
76	G4	3C_Slc22a3	FAM	WT V2 3C	100ng/ul	210411	Eco_034-a3_F3	Eco_104 R1	264.664	chr17:12961301-12966278	4978	33.5623	Automatic	Automatic	0.0416427
77	G5	3C_Slc22a3	FAM	WT V2 3C	100ng/ul	210411	Eco_034-a3_F3	Eco_104 R1	264.664	chr17:12961301-12966278	4978	33.4108	Automatic	Automatic	0.0416427
78	G6	3C_Slc22a3	FAM	WT V2 3C	100ng/ul	210411	Eco_034-a3_F3	Eco_104 R1	264.664	chr17:12961301-12966278	4978	33.5537	Automatic	Automatic	0.0416427
79	G7	3C_Slc22a3	FAM	+/Thp E2 3C	100ng/ul	210411	Eco_034-a3_F3	Eco_104 R1	264.664	chr17:12961301-12966278	4978	35.8788	Automatic	Automatic	0.0416427
80	G8	3C_Slc22a3	FAM	+/Thp E2 3C	100ng/ul	210411	Eco_034-a3_F3	Eco_104 R1	264.664	chr17:12961301-12966278	4978	35.0642	Automatic	Automatic	0.0416427
81	G9	3C_Slc22a3	FAM	+/Thp E2 3C	100ng/ul	210411	Eco_034-a3_F3	Eco_104 R1	264.664	chr17:12961301-12966278	4978	50	Automatic	Automatic	0.0416427
82	G10	3C_Slc22a3	FAM	+/Thp V2 3C	100ng/ul	210411	Eco_034-a3_F3	Eco_104 R1	264.664	chr17:12961301-12966278	4978	34.004	Automatic	Automatic	0.0416427
83	G11	3C_Slc22a3	FAM	+/Thp V2 3C	100ng/ul	210411	Eco_034-a3_F3	Eco_104 R1	264.664	chr17:12961301-12966278	4978	34.1305	Automatic	Automatic	0.0416427
84	G12	3C_Slc22a3	FAM	+/Thp V2 3C	100ng/ul	210411	Eco_034-a3_F3	Eco_104 R1	264.664	chr17:12961301-12966278	4978	34.4596	Automatic	Automatic	0.0416427
85	H1	3C_Slc22a3	FAM	Thp/+ E2 3C	100ng/ul	210411	Eco_034-a3_F3	Eco_104 R1	264.664	chr17:12961301-12966278	4978	50	Automatic	Automatic	0.0416427
86	H2	3C_Slc22a3	FAM	Thp/+ E2 3C	100ng/ul	210411	Eco_034-a3_F3	Eco_104 R1	264.664	chr17:12961301-12966278	4978	35.9033	Automatic	Automatic	0.0416427
87	H3	3C_Slc22a3	FAM	Thp/+ E2 3C	100ng/ul	210411	Eco_034-a3_F3	Eco_104 R1	264.664	chr17:12961301-12966278	4978	50	Automatic	Automatic	0.0416427
88	H4	3C_Slc22a3	FAM	Thp/+ V2 3C	100ng/ul	210411	Eco_034-a3_F3	Eco_104 R1	264.664	chr17:12961301-12966278	4978	36.3572	Automatic	Automatic	0.0416427
89	H5	3C_Slc22a3	FAM	Thp/+ V2 3C	100ng/ul	210411	Eco_034-a3_F3	Eco_104 R1	264.664	chr17:12961301-12966278	4978	37.3869	Automatic	Automatic	0.0416427
90	H6	3C_Slc22a3	FAM	Thp/+ V2 3C	100ng/ul	210411	Eco_034-a3_F3	Eco_104 R1	264.664	chr17:12961301-12966278	4978	37.1836	Automatic	Automatic	0.0416427

## Sheet: 106, 110, 112
SDS 2.3	AQ Results	1
Filename	190612_plate2_3C_a3_106_110_112
PlateID
Assay Type	Absolute Quantification
Run DateTime	6/19/12 6:47:50 PM
Operator
ThermalCycleParams
Sample Information
Well	Sample Name	Detector Name	Reporter	Samples			Bait	Prey	Distance to Bait (kb)	Fragment coordinates (mm9)	Size (bp)	Ct	Baseline Type	Threshold Type	Threshold
1	A1	3C_Slc22a3	FAM	1:4 Igf2r BAC	(stock 1:800)	051007	Eco_034-a3_F3	Eco_106 R1	271.494	chr17:12970311-12970924	614	27.7065	Automatic	Automatic	0.0406794		27.8201	0.160711	1000	3
2	A2	3C_Slc22a3	FAM	1:4 BAC	(stock 1:800)	051007	Eco_034-a3_F3	Eco_106 R1	271.494	chr17:12970311-12970924	614	27.9338	Automatic	Automatic	0.0406794
3	A3	3C_Slc22a3	FAM	1:16 BAC	(stock 1:800)	051007	Eco_034-a3_F3	Eco_106 R1	271.494	chr17:12970311-12970924	614	29.4849	Automatic	Automatic	0.0406794		29.756	0.383418	250	2.39794
4	A4	3C_Slc22a3	FAM	1:16 BAC	(stock 1:800)	051007	Eco_034-a3_F3	Eco_106 R1	271.494	chr17:12970311-12970924	614	30.0272	Automatic	Automatic	0.0406794
5	A5	3C_Slc22a3	FAM	1:64 BAC	(stock 1:800)	051007	Eco_034-a3_F3	Eco_106 R1	271.494	chr17:12970311-12970924	614	31.565	Automatic	Automatic	0.0406794		31.8539	0.408564	62.5	1.79588
6	A6	3C_Slc22a3	FAM	1:64 BAC	(stock 1:800)	051007	Eco_034-a3_F3	Eco_106 R1	271.494	chr17:12970311-12970924	614	32.1428	Automatic	Automatic	0.0406794
7	A7	3C_Slc22a3	FAM	1:256 BAC	(stock 1:800)	051007	Eco_034-a3_F3	Eco_106 R1	271.494	chr17:12970311-12970924	614	33.6951	Automatic	Automatic	0.0406794		33.3828	0.441746	15.625	1.19382
8	A8	3C_Slc22a3	FAM	1:256 BAC	(stock 1:800)	051007	Eco_034-a3_F3	Eco_106 R1	271.494	chr17:12970311-12970924	614	33.0704	Automatic	Automatic	0.0406794
9	A9	3C_Slc22a3	FAM	WT E0 3C	100ng/ul	210411	Eco_034-a3_F3	Eco_106 R1	271.494	chr17:12970311-12970924	614	50	Automatic	Automatic	0.0406794
10	A10	3C_Slc22a3	FAM	WT E0 3C	100ng/ul	210411	Eco_034-a3_F3	Eco_106 R1	271.494	chr17:12970311-12970924	614	39.2914	Automatic	Automatic	0.0406794
11	A11	3C_Slc22a3	FAM	WT V0 3C	100ng/ul	210411	Eco_034-a3_F3	Eco_106 R1	271.494	chr17:12970311-12970924	614	50	Automatic	Automatic	0.0406794
12	A12	3C_Slc22a3	FAM	WT V0 3C	100ng/ul	210411	Eco_034-a3_F3	Eco_106 R1	271.494	chr17:12970311-12970924	614	50	Automatic	Automatic	0.0406794
13	B1	3C_Slc22a3	FAM	WT E2 3C	100ng/ul	210411	Eco_034-a3_F3	Eco_106 R1	271.494	chr17:12970311-12970924	614	35.9817	Automatic	Automatic	0.0406794
14	B2	3C_Slc22a3	FAM	WT E2 3C	100ng/ul	210411	Eco_034-a3_F3	Eco_106 R1	271.494	chr17:12970311-12970924	614	35.8462	Automatic	Automatic	0.0406794
15	B3	3C_Slc22a3	FAM	WT E2 3C	100ng/ul	210411	Eco_034-a3_F3	Eco_106 R1	271.494	chr17:12970311-12970924	614	37.7285	Automatic	Automatic	0.0406794
16	B4	3C_Slc22a3	FAM	WT V2 3C	100ng/ul	210411	Eco_034-a3_F3	Eco_106 R1	271.494	chr17:12970311-12970924	614	32.0263	Automatic	Automatic	0.0406794
17	B5	3C_Slc22a3	FAM	WT V2 3C	100ng/ul	210411	Eco_034-a3_F3	Eco_106 R1	271.494	chr17:12970311-12970924	614	32.4305	Automatic	Automatic	0.0406794
18	B6	3C_Slc22a3	FAM	WT V2 3C	100ng/ul	210411	Eco_034-a3_F3	Eco_106 R1	271.494	chr17:12970311-12970924	614	32.6876	Automatic	Automatic	0.0406794
19	B7	3C_Slc22a3	FAM	+/Thp E2 3C	100ng/ul	210411	Eco_034-a3_F3	Eco_106 R1	271.494	chr17:12970311-12970924	614	35.1425	Automatic	Automatic	0.0406794
20	B8	3C_Slc22a3	FAM	+/Thp E2 3C	100ng/ul	210411	Eco_034-a3_F3	Eco_106 R1	271.494	chr17:12970311-12970924	614	38.0047	Automatic	Automatic	0.0406794
21	B9	3C_Slc22a3	FAM	+/Thp E2 3C	100ng/ul	210411	Eco_034-a3_F3	Eco_106 R1	271.494	chr17:12970311-12970924	614	35.1183	Automatic	Automatic	0.0406794
22	B10	3C_Slc22a3	FAM	+/Thp V2 3C	100ng/ul	210411	Eco_034-a3_F3	Eco_106 R1	271.494	chr17:12970311-12970924	614	33.3782	Automatic	Automatic	0.0406794
23	B11	3C_Slc22a3	FAM	+/Thp V2 3C	100ng/ul	210411	Eco_034-a3_F3	Eco_106 R1	271.494	chr17:12970311-12970924	614	33.6838	Automatic	Automatic	0.0406794
24	B12	3C_Slc22a3	FAM	+/Thp V2 3C	100ng/ul	210411	Eco_034-a3_F3	Eco_106 R1	271.494	chr17:12970311-12970924	614	32.8923	Automatic	Automatic	0.0406794
25	C1	3C_Slc22a3	FAM	Thp/+ E2 3C	100ng/ul	210411	Eco_034-a3_F3	Eco_106 R1	271.494	chr17:12970311-12970924	614	34.4766	Automatic	Automatic	0.0406794
26	C2	3C_Slc22a3	FAM	Thp/+ E2 3C	100ng/ul	210411	Eco_034-a3_F3	Eco_106 R1	271.494	chr17:12970311-12970924	614	35.6305	Automatic	Automatic	0.0406794
27	C3	3C_Slc22a3	FAM	Thp/+ E2 3C	100ng/ul	210411	Eco_034-a3_F3	Eco_106 R1	271.494	chr17:12970311-12970924	614	35.1072	Automatic	Automatic	0.0406794
28	C4	3C_Slc22a3	FAM	Thp/+ V2 3C	100ng/ul	210411	Eco_034-a3_F3	Eco_106 R1	271.494	chr17:12970311-12970924	614	34.9998	Automatic	Automatic	0.0406794
29	C5	3C_Slc22a3	FAM	Thp/+ V2 3C	100ng/ul	210411	Eco_034-a3_F3	Eco_106 R1	271.494	chr17:12970311-12970924	614	33.7997	Automatic	Automatic	0.0406794
30	C6	3C_Slc22a3	FAM	Thp/+ V2 3C	100ng/ul	210411	Eco_034-a3_F3	Eco_106 R1	271.494	chr17:12970311-12970924	614	35.1658	Automatic	Automatic	0.0406794
31	C7	3C_Slc22a3	FAM	1:4 Igf2r BAC	(stock 1:800)	051007	Eco_034-a3_F3	Eco_110 R1	277.637	chr17:12975620-12978754	3135	28.7955	Automatic	Automatic	0.0406794		28.855	0.0841372	1000	3
32	C8	3C_Slc22a3	FAM	1:4 BAC	(stock 1:800)	051007	Eco_034-a3_F3	Eco_110 R1	277.637	chr17:12975620-12978754	3135	28.9145	Automatic	Automatic	0.0406794
33	C9	3C_Slc22a3	FAM	1:16 BAC	(stock 1:800)	051007	Eco_034-a3_F3	Eco_110 R1	277.637	chr17:12975620-12978754	3135	30.9205	Automatic	Automatic	0.0406794		31.0144	0.132757	250	2.39794
34	C10	3C_Slc22a3	FAM	1:16 BAC	(stock 1:800)	051007	Eco_034-a3_F3	Eco_110 R1	277.637	chr17:12975620-12978754	3135	31.1082	Automatic	Automatic	0.0406794
35	C11	3C_Slc22a3	FAM	1:64 BAC	(stock 1:800)	051007	Eco_034-a3_F3	Eco_110 R1	277.637	chr17:12975620-12978754	3135	33.0535	Automatic	Automatic	0.0406794		32.9325	0.171203	62.5	1.79588
36	C12	3C_Slc22a3	FAM	1:64 BAC	(stock 1:800)	051007	Eco_034-a3_F3	Eco_110 R1	277.637	chr17:12975620-12978754	3135	32.8114	Automatic	Automatic	0.0406794
37	D1	3C_Slc22a3	FAM	1:256 BAC	(stock 1:800)	051007	Eco_034-a3_F3	Eco_110 R1	277.637	chr17:12975620-12978754	3135	37.9338	Automatic	Automatic	0.0406794	x	34.3878	2.50736	15.625	1.19382
38	D2	3C_Slc22a3	FAM	1:256 BAC	(stock 1:800)	051007	Eco_034-a3_F3	Eco_110 R1	277.637	chr17:12975620-12978754	3135	34.3878	Automatic	Automatic	0.0406794	x
39	D3	3C_Slc22a3	FAM	WT E0 3C	100ng/ul	210411	Eco_034-a3_F3	Eco_110 R1	277.637	chr17:12975620-12978754	3135	50	Automatic	Automatic	0.0406794
40	D4	3C_Slc22a3	FAM	WT E0 3C	100ng/ul	210411	Eco_034-a3_F3	Eco_110 R1	277.637	chr17:12975620-12978754	3135	44.7288	Automatic	Automatic	0.0406794
41	D5	3C_Slc22a3	FAM	WT V0 3C	100ng/ul	210411	Eco_034-a3_F3	Eco_110 R1	277.637	chr17:12975620-12978754	3135	50	Automatic	Automatic	0.0406794
42	D6	3C_Slc22a3	FAM	WT V0 3C	100ng/ul	210411	Eco_034-a3_F3	Eco_110 R1	277.637	chr17:12975620-12978754	3135	50	Automatic	Automatic	0.0406794
43	D7	3C_Slc22a3	FAM	WT E2 3C	100ng/ul	210411	Eco_034-a3_F3	Eco_110 R1	277.637	chr17:12975620-12978754	3135	37.9106	Automatic	Automatic	0.0406794
44	D8	3C_Slc22a3	FAM	WT E2 3C	100ng/ul	210411	Eco_034-a3_F3	Eco_110 R1	277.637	chr17:12975620-12978754	3135	50	Automatic	Automatic	0.0406794
45	D9	3C_Slc22a3	FAM	WT E2 3C	100ng/ul	210411	Eco_034-a3_F3	Eco_110 R1	277.637	chr17:12975620-12978754	3135	36.094	Automatic	Automatic	0.0406794
46	D10	3C_Slc22a3	FAM	WT V2 3C	100ng/ul	210411	Eco_034-a3_F3	Eco_110 R1	277.637	chr17:12975620-12978754	3135	31.9778	Automatic	Automatic	0.0406794
47	D11	3C_Slc22a3	FAM	WT V2 3C	100ng/ul	210411	Eco_034-a3_F3	Eco_110 R1	277.637	chr17:12975620-12978754	3135	32.9177	Automatic	Automatic	0.0406794
48	D12	3C_Slc22a3	FAM	WT V2 3C	100ng/ul	210411	Eco_034-a3_F3	Eco_110 R1	277.637	chr17:12975620-12978754	3135	32.4136	Automatic	Automatic	0.0406794
49	E1	3C_Slc22a3	FAM	+/Thp E2 3C	100ng/ul	210411	Eco_034-a3_F3	Eco_110 R1	277.637	chr17:12975620-12978754	3135	34.7552	Automatic	Automatic	0.0406794
50	E2	3C_Slc22a3	FAM	+/Thp E2 3C	100ng/ul	210411	Eco_034-a3_F3	Eco_110 R1	277.637	chr17:12975620-12978754	3135	35.5687	Automatic	Automatic	0.0406794
51	E3	3C_Slc22a3	FAM	+/Thp E2 3C	100ng/ul	210411	Eco_034-a3_F3	Eco_110 R1	277.637	chr17:12975620-12978754	3135	34.0011	Automatic	Automatic	0.0406794
52	E4	3C_Slc22a3	FAM	+/Thp V2 3C	100ng/ul	210411	Eco_034-a3_F3	Eco_110 R1	277.637	chr17:12975620-12978754	3135	34.4858	Automatic	Automatic	0.0406794
53	E5	3C_Slc22a3	FAM	+/Thp V2 3C	100ng/ul	210411	Eco_034-a3_F3	Eco_110 R1	277.637	chr17:12975620-12978754	3135	33.1022	Automatic	Automatic	0.0406794
54	E6	3C_Slc22a3	FAM	+/Thp V2 3C	100ng/ul	210411	Eco_034-a3_F3	Eco_110 R1	277.637	chr17:12975620-12978754	3135	33.324	Automatic	Automatic	0.0406794
55	E7	3C_Slc22a3	FAM	Thp/+ E2 3C	100ng/ul	210411	Eco_034-a3_F3	Eco_110 R1	277.637	chr17:12975620-12978754	3135	35.3635	Automatic	Automatic	0.0406794
56	E8	3C_Slc22a3	FAM	Thp/+ E2 3C	100ng/ul	210411	Eco_034-a3_F3	Eco_110 R1	277.637	chr17:12975620-12978754	3135	36.2947	Automatic	Automatic	0.0406794
57	E9	3C_Slc22a3	FAM	Thp/+ E2 3C	100ng/ul	210411	Eco_034-a3_F3	Eco_110 R1	277.637	chr17:12975620-12978754	3135	36.1963	Automatic	Automatic	0.0406794
58	E10	3C_Slc22a3	FAM	Thp/+ V2 3C	100ng/ul	210411	Eco_034-a3_F3	Eco_110 R1	277.637	chr17:12975620-12978754	3135	34.598	Automatic	Automatic	0.0406794
59	E11	3C_Slc22a3	FAM	Thp/+ V2 3C	100ng/ul	210411	Eco_034-a3_F3	Eco_110 R1	277.637	chr17:12975620-12978754	3135	34.5023	Automatic	Automatic	0.0406794
60	E12	3C_Slc22a3	FAM	Thp/+ V2 3C	100ng/ul	210411	Eco_034-a3_F3	Eco_110 R1	277.637	chr17:12975620-12978754	3135	34.7233	Automatic	Automatic	0.0406794
61	F1	3C_Slc22a3	FAM	1:4 Igf2r BAC	(stock 1:800)	051007	Eco_034-a3_F4	Eco_112 F1	292.805	chr17:12991994-12992720	702	30.2945	Automatic	Automatic	0.0406794		30.1879	0.150692	1000	3
62	F2	3C_Slc22a3	FAM	1:4 BAC	(stock 1:800)	051007	Eco_034-a3_F4	Eco_112 F1	292.805	chr17:12991994-12992720	702	30.0814	Automatic	Automatic	0.0406794
63	F3	3C_Slc22a3	FAM	1:16 BAC	(stock 1:800)	051007	Eco_034-a3_F4	Eco_112 F1	292.805	chr17:12991994-12992720	702	32.9991	Automatic	Automatic	0.0406794		32.6745	0.459033	250	2.39794
64	F4	3C_Slc22a3	FAM	1:16 BAC	(stock 1:800)	051007	Eco_034-a3_F4	Eco_112 F1	292.805	chr17:12991994-12992720	702	32.3499	Automatic	Automatic	0.0406794
65	F5	3C_Slc22a3	FAM	1:64 BAC	(stock 1:800)	051007	Eco_034-a3_F4	Eco_112 F1	292.805	chr17:12991994-12992720	702	34.6343	Automatic	Automatic	0.0406794		34.7389	0.147924	62.5	1.79588
66	F6	3C_Slc22a3	FAM	1:64 BAC	(stock 1:800)	051007	Eco_034-a3_F4	Eco_112 F1	292.805	chr17:12991994-12992720	702	34.8435	Automatic	Automatic	0.0406794
67	F7	3C_Slc22a3	FAM	1:256 BAC	(stock 1:800)	051007	Eco_034-a3_F4	Eco_112 F1	292.805	chr17:12991994-12992720	702	37.2139	Automatic	Automatic	0.0406794		37.5687	0.501839	15.625	1.19382
68	F8	3C_Slc22a3	FAM	1:256 BAC	(stock 1:800)	051007	Eco_034-a3_F4	Eco_112 F1	292.805	chr17:12991994-12992720	702	37.9236	Automatic	Automatic	0.0406794
69	F9	3C_Slc22a3	FAM	WT E0 3C	100ng/ul	210411	Eco_034-a3_F4	Eco_112 F1	292.805	chr17:12991994-12992720	702	50	Automatic	Automatic	0.0406794
70	F10	3C_Slc22a3	FAM	WT E0 3C	100ng/ul	210411	Eco_034-a3_F4	Eco_112 F1	292.805	chr17:12991994-12992720	702	43.1377	Automatic	Automatic	0.0406794
71	F11	3C_Slc22a3	FAM	WT V0 3C	100ng/ul	210411	Eco_034-a3_F4	Eco_112 F1	292.805	chr17:12991994-12992720	702	42.4403	Automatic	Automatic	0.0406794
72	F12	3C_Slc22a3	FAM	WT V0 3C	100ng/ul	210411	Eco_034-a3_F4	Eco_112 F1	292.805	chr17:12991994-12992720	702	50	Automatic	Automatic	0.0406794
73	G1	3C_Slc22a3	FAM	WT E2 3C	100ng/ul	210411	Eco_034-a3_F4	Eco_112 F1	292.805	chr17:12991994-12992720	702	38.993	Automatic	Automatic	0.0406794
74	G2	3C_Slc22a3	FAM	WT E2 3C	100ng/ul	210411	Eco_034-a3_F4	Eco_112 F1	292.805	chr17:12991994-12992720	702	50	Automatic	Automatic	0.0406794
75	G3	3C_Slc22a3	FAM	WT E2 3C	100ng/ul	210411	Eco_034-a3_F4	Eco_112 F1	292.805	chr17:12991994-12992720	702	50	Automatic	Automatic	0.0406794
76	G4	3C_Slc22a3	FAM	WT V2 3C	100ng/ul	210411	Eco_034-a3_F4	Eco_112 F1	292.805	chr17:12991994-12992720	702	35.0297	Automatic	Automatic	0.0406794
77	G5	3C_Slc22a3	FAM	WT V2 3C	100ng/ul	210411	Eco_034-a3_F4	Eco_112 F1	292.805	chr17:12991994-12992720	702	35.5657	Automatic	Automatic	0.0406794
78	G6	3C_Slc22a3	FAM	WT V2 3C	100ng/ul	210411	Eco_034-a3_F4	Eco_112 F1	292.805	chr17:12991994-12992720	702	35.0079	Automatic	Automatic	0.0406794
79	G7	3C_Slc22a3	FAM	+/Thp E2 3C	100ng/ul	210411	Eco_034-a3_F4	Eco_112 F1	292.805	chr17:12991994-12992720	702	50	Automatic	Automatic	0.0406794
80	G8	3C_Slc22a3	FAM	+/Thp E2 3C	100ng/ul	210411	Eco_034-a3_F4	Eco_112 F1	292.805	chr17:12991994-12992720	702	38.5171	Automatic	Automatic	0.0406794
81	G9	3C_Slc22a3	FAM	+/Thp E2 3C	100ng/ul	210411	Eco_034-a3_F4	Eco_112 F1	292.805	chr17:12991994-12992720	702	37.8992	Automatic	Automatic	0.0406794
82	G10	3C_Slc22a3	FAM	+/Thp V2 3C	100ng/ul	210411	Eco_034-a3_F4	Eco_112 F1	292.805	chr17:12991994-12992720	702	36.1704	Automatic	Automatic	0.0406794
83	G11	3C_Slc22a3	FAM	+/Thp V2 3C	100ng/ul	210411	Eco_034-a3_F4	Eco_112 F1	292.805	chr17:12991994-12992720	702	36.6991	Automatic	Automatic	0.0406794
84	G12	3C_Slc22a3	FAM	+/Thp V2 3C	100ng/ul	210411	Eco_034-a3_F4	Eco_112 F1	292.805	chr17:12991994-12992720	702	36.1166	Automatic	Automatic	0.0406794
85	H1	3C_Slc22a3	FAM	Thp/+ E2 3C	100ng/ul	210411	Eco_034-a3_F4	Eco_112 F1	292.805	chr17:12991994-12992720	702	38.2301	Automatic	Automatic	0.0406794
86	H2	3C_Slc22a3	FAM	Thp/+ E2 3C	100ng/ul	210411	Eco_034-a3_F4	Eco_112 F1	292.805	chr17:12991994-12992720	702	50	Automatic	Automatic	0.0406794
87	H3	3C_Slc22a3	FAM	Thp/+ E2 3C	100ng/ul	210411	Eco_034-a3_F4	Eco_112 F1	292.805	chr17:12991994-12992720	702	36.6256	Automatic	Automatic	0.0406794
88	H4	3C_Slc22a3	FAM	Thp/+ V2 3C	100ng/ul	210411	Eco_034-a3_F4	Eco_112 F1	292.805	chr17:12991994-12992720	702	50	Automatic	Automatic	0.0406794
89	H5	3C_Slc22a3	FAM	Thp/+ V2 3C	100ng/ul	210411	Eco_034-a3_F4	Eco_112 F1	292.805	chr17:12991994-12992720	702	38.6462	Automatic	Automatic	0.0406794
90	H6	3C_Slc22a3	FAM	Thp/+ V2 3C	100ng/ul	210411	Eco_034-a3_F4	Eco_112 F1	292.805	chr17:12991994-12992720	702	50	Automatic	Automatic	0.0406794

## Sheet: 111
Document	Name:	020911_3C_ICE_a3_plate6.sds
Plate	Type:	Absolute	Quantification
User:	7000
Document	Information
Operator:	7000
Run	Date:	Friday	September	2	2011	1904-01-01 13:28:53
Last	Modified:	Friday	September	2	2011	1904-01-01 15:13:34
Instrument	Type:	Applied	Biosystems	7000	Real-Time	PCR	System
Comments:
SDS	v1.2
Well	Sample name	Detector Name	Reporter	Samples			Bait	Prey	Distance to Bait (kb)	Fragment coordinates (mm9)	Size (bp)	Ct	Baseline Type	Threshold Type	Threshold
31	C7	Slc22a3-3C	FAM	1:4 Igf2r BAC	(stock 1:800)	051007	Eco_034-a3_F4	Eco_111 F1	285.822	chr17:12978751-12991997	13247	30.87					30.94	0.0989949	1000	3
32	C8	Slc22a3-3C	FAM	1:4 BAC	(stock 1:800)	051007	Eco_034-a3_F4	Eco_111 F1	285.822	chr17:12978751-12991997	13247	31.01
33	C9	Slc22a3-3C	FAM	1:16 BAC	(stock 1:800)	051007	Eco_034-a3_F4	Eco_111 F1	285.822	chr17:12978751-12991997	13247	32.82					33.22	0.565685	250	2.39794
34	C10	Slc22a3-3C	FAM	1:16 BAC	(stock 1:800)	051007	Eco_034-a3_F4	Eco_111 F1	285.822	chr17:12978751-12991997	13247	33.62
35	C11	Slc22a3-3C	FAM	1:64 BAC	(stock 1:800)	051007	Eco_034-a3_F4	Eco_111 F1	285.822	chr17:12978751-12991997	13247	35.93					35.99	0.0848528	62.5	1.79588
36	C12	Slc22a3-3C	FAM	1:64 BAC	(stock 1:800)	051007	Eco_034-a3_F4	Eco_111 F1	285.822	chr17:12978751-12991997	13247	36.05
37	D1	Slc22a3-3C	FAM	1:256 BAC	(stock 1:800)	051007	Eco_034-a3_F4	Eco_111 F1	285.822	chr17:12978751-12991997	13247	37.72				x	37.11	0.86267	15.625	1.19382
38	D2	Slc22a3-3C	FAM	1:256 BAC	(stock 1:800)	051007	Eco_034-a3_F4	Eco_111 F1	285.822	chr17:12978751-12991997	13247	36.5				x
39	D3	Slc22a3-3C	FAM	WT E0 3C	100ng/ul	210411	Eco_034-a3_F4	Eco_111 F1	285.822	chr17:12978751-12991997	13247	50
40	D4	Slc22a3-3C	FAM	WT E0 3C	100ng/ul	210411	Eco_034-a3_F4	Eco_111 F1	285.822	chr17:12978751-12991997	13247	50
41	D5	Slc22a3-3C	FAM	WT V0 3C	100ng/ul	210411	Eco_034-a3_F4	Eco_111 F1	285.822	chr17:12978751-12991997	13247	50
42	D6	Slc22a3-3C	FAM	WT V0 3C	100ng/ul	210411	Eco_034-a3_F4	Eco_111 F1	285.822	chr17:12978751-12991997	13247	50
43	D7	Slc22a3-3C	FAM	WT E2 3C	100ng/ul	210411	Eco_034-a3_F4	Eco_111 F1	285.822	chr17:12978751-12991997	13247	37.51
44	D8	Slc22a3-3C	FAM	WT E2 3C	100ng/ul	210411	Eco_034-a3_F4	Eco_111 F1	285.822	chr17:12978751-12991997	13247	36.98
45	D9	Slc22a3-3C	FAM	WT E2 3C	100ng/ul	210411	Eco_034-a3_F4	Eco_111 F1	285.822	chr17:12978751-12991997	13247	36.92
46	D10	Slc22a3-3C	FAM	WT V2 3C	100ng/ul	210411	Eco_034-a3_F4	Eco_111 F1	285.822	chr17:12978751-12991997	13247	35.49
47	D11	Slc22a3-3C	FAM	WT V2 3C	100ng/ul	210411	Eco_034-a3_F4	Eco_111 F1	285.822	chr17:12978751-12991997	13247	35.56
48	D12	Slc22a3-3C	FAM	WT V2 3C	100ng/ul	210411	Eco_034-a3_F4	Eco_111 F1	285.822	chr17:12978751-12991997	13247	35.09
49	E1	Slc22a3-3C	FAM	+/Thp E2 3C	100ng/ul	210411	Eco_034-a3_F4	Eco_111 F1	285.822	chr17:12978751-12991997	13247	37.55
50	E2	Slc22a3-3C	FAM	+/Thp E2 3C	100ng/ul	210411	Eco_034-a3_F4	Eco_111 F1	285.822	chr17:12978751-12991997	13247	38.42
51	E3	Slc22a3-3C	FAM	+/Thp E2 3C	100ng/ul	210411	Eco_034-a3_F4	Eco_111 F1	285.822	chr17:12978751-12991997	13247	36.61
52	E4	Slc22a3-3C	FAM	+/Thp V2 3C	100ng/ul	210411	Eco_034-a3_F4	Eco_111 F1	285.822	chr17:12978751-12991997	13247	37.16
53	E5	Slc22a3-3C	FAM	+/Thp V2 3C	100ng/ul	210411	Eco_034-a3_F4	Eco_111 F1	285.822	chr17:12978751-12991997	13247	36.84
54	E6	Slc22a3-3C	FAM	+/Thp V2 3C	100ng/ul	210411	Eco_034-a3_F4	Eco_111 F1	285.822	chr17:12978751-12991997	13247	36.39
55	E7	Slc22a3-3C	FAM	Thp/+ E2 3C	100ng/ul	210411	Eco_034-a3_F4	Eco_111 F1	285.822	chr17:12978751-12991997	13247	37.06
56	E8	Slc22a3-3C	FAM	Thp/+ E2 3C	100ng/ul	210411	Eco_034-a3_F4	Eco_111 F1	285.822	chr17:12978751-12991997	13247	36.3
57	E9	Slc22a3-3C	FAM	Thp/+ E2 3C	100ng/ul	210411	Eco_034-a3_F4	Eco_111 F1	285.822	chr17:12978751-12991997	13247	37.13
58	E10	Slc22a3-3C	FAM	Thp/+ V2 3C	100ng/ul	210411	Eco_034-a3_F4	Eco_111 F1	285.822	chr17:12978751-12991997	13247	39.02
59	E11	Slc22a3-3C	FAM	Thp/+ V2 3C	100ng/ul	210411	Eco_034-a3_F4	Eco_111 F1	285.822	chr17:12978751-12991997	13247	37.68
60	E12	Slc22a3-3C	FAM	Thp/+ V2 3C	100ng/ul	210411	Eco_034-a3_F4	Eco_111 F1	285.822	chr17:12978751-12991997	13247	38.36

## Sheet: 113, 115
SDS 2.3	AQ Results	1
Filename	190612_Plate3_3C_a3_113_114_115
PlateID
Assay Type	Absolute Quantification
Run DateTime	6/19/12 9:00:26 PM
Operator
ThermalCycleParams
Sample Information
Well	Sample Name	Detector Name	Reporter	Samples			Bait	Prey	Distance to Bait (kb)	Fragment coordinates (mm9)	Size (bp)	Ct	Baseline Type	Threshold Type	Threshold
1	A1	3C_Slc22a3	FAM	1:4 Igf2r BAC	(stock 1:800)	051007	Eco_034-a3_F4	Eco_113 F1	296.477	chr17:12992717-12999340	6624	29.3295	Automatic	Automatic	0.034239		29.0871	0.342812	1000	3
2	A2	3C_Slc22a3	FAM	1:4 BAC	(stock 1:800)	051007	Eco_034-a3_F4	Eco_113 F1	296.477	chr17:12992717-12999340	6624	28.8447	Automatic	Automatic	0.034239
3	A3	3C_Slc22a3	FAM	1:16 BAC	(stock 1:800)	051007	Eco_034-a3_F4	Eco_113 F1	296.477	chr17:12992717-12999340	6624	30.9783	Automatic	Automatic	0.034239		30.9348	0.0615275	250	2.39794
4	A4	3C_Slc22a3	FAM	1:16 BAC	(stock 1:800)	051007	Eco_034-a3_F4	Eco_113 F1	296.477	chr17:12992717-12999340	6624	30.8913	Automatic	Automatic	0.034239
5	A5	3C_Slc22a3	FAM	1:64 BAC	(stock 1:800)	051007	Eco_034-a3_F4	Eco_113 F1	296.477	chr17:12992717-12999340	6624	33.0303	Automatic	Automatic	0.034239		32.6266	0.570923	62.5	1.79588
6	A6	3C_Slc22a3	FAM	1:64 BAC	(stock 1:800)	051007	Eco_034-a3_F4	Eco_113 F1	296.477	chr17:12992717-12999340	6624	32.2229	Automatic	Automatic	0.034239
7	A7	3C_Slc22a3	FAM	1:256 BAC	(stock 1:800)	051007	Eco_034-a3_F4	Eco_113 F1	296.477	chr17:12992717-12999340	6624	35.0255	Automatic	Automatic	0.034239		35.0338	0.0116142	15.625	1.19382
8	A8	3C_Slc22a3	FAM	1:256 BAC	(stock 1:800)	051007	Eco_034-a3_F4	Eco_113 F1	296.477	chr17:12992717-12999340	6624	35.042	Automatic	Automatic	0.034239
9	A9	3C_Slc22a3	FAM	WT E0 3C	100ng/ul	210411	Eco_034-a3_F4	Eco_113 F1	296.477	chr17:12992717-12999340	6624	50	Automatic	Automatic	0.034239
10	A10	3C_Slc22a3	FAM	WT E0 3C	100ng/ul	210411	Eco_034-a3_F4	Eco_113 F1	296.477	chr17:12992717-12999340	6624	40.3647	Automatic	Automatic	0.034239
11	A11	3C_Slc22a3	FAM	WT V0 3C	100ng/ul	210411	Eco_034-a3_F4	Eco_113 F1	296.477	chr17:12992717-12999340	6624	50	Automatic	Automatic	0.034239
12	A12	3C_Slc22a3	FAM	WT V0 3C	100ng/ul	210411	Eco_034-a3_F4	Eco_113 F1	296.477	chr17:12992717-12999340	6624	50	Automatic	Automatic	0.034239
13	B1	3C_Slc22a3	FAM	WT E2 3C	100ng/ul	210411	Eco_034-a3_F4	Eco_113 F1	296.477	chr17:12992717-12999340	6624	35.2819	Automatic	Automatic	0.034239
14	B2	3C_Slc22a3	FAM	WT E2 3C	100ng/ul	210411	Eco_034-a3_F4	Eco_113 F1	296.477	chr17:12992717-12999340	6624	37.315	Automatic	Automatic	0.034239
15	B3	3C_Slc22a3	FAM	WT E2 3C	100ng/ul	210411	Eco_034-a3_F4	Eco_113 F1	296.477	chr17:12992717-12999340	6624	36.7158	Automatic	Automatic	0.034239
16	B4	3C_Slc22a3	FAM	WT V2 3C	100ng/ul	210411	Eco_034-a3_F4	Eco_113 F1	296.477	chr17:12992717-12999340	6624	32.6945	Automatic	Automatic	0.034239
17	B5	3C_Slc22a3	FAM	WT V2 3C	100ng/ul	210411	Eco_034-a3_F4	Eco_113 F1	296.477	chr17:12992717-12999340	6624	32.6829	Automatic	Automatic	0.034239
18	B6	3C_Slc22a3	FAM	WT V2 3C	100ng/ul	210411	Eco_034-a3_F4	Eco_113 F1	296.477	chr17:12992717-12999340	6624	32.3207	Automatic	Automatic	0.034239
19	B7	3C_Slc22a3	FAM	+/Thp E2 3C	100ng/ul	210411	Eco_034-a3_F4	Eco_113 F1	296.477	chr17:12992717-12999340	6624	35.3674	Automatic	Automatic	0.034239
20	B8	3C_Slc22a3	FAM	+/Thp E2 3C	100ng/ul	210411	Eco_034-a3_F4	Eco_113 F1	296.477	chr17:12992717-12999340	6624	34.7216	Automatic	Automatic	0.034239
21	B9	3C_Slc22a3	FAM	+/Thp E2 3C	100ng/ul	210411	Eco_034-a3_F4	Eco_113 F1	296.477	chr17:12992717-12999340	6624	36.8126	Automatic	Automatic	0.034239
22	B10	3C_Slc22a3	FAM	+/Thp V2 3C	100ng/ul	210411	Eco_034-a3_F4	Eco_113 F1	296.477	chr17:12992717-12999340	6624	34.3195	Automatic	Automatic	0.034239
23	B11	3C_Slc22a3	FAM	+/Thp V2 3C	100ng/ul	210411	Eco_034-a3_F4	Eco_113 F1	296.477	chr17:12992717-12999340	6624	34.3226	Automatic	Automatic	0.034239
24	B12	3C_Slc22a3	FAM	+/Thp V2 3C	100ng/ul	210411	Eco_034-a3_F4	Eco_113 F1	296.477	chr17:12992717-12999340	6624	33.8311	Automatic	Automatic	0.034239
25	C1	3C_Slc22a3	FAM	Thp/+ E2 3C	100ng/ul	210411	Eco_034-a3_F4	Eco_113 F1	296.477	chr17:12992717-12999340	6624	36.2857	Automatic	Automatic	0.034239
26	C2	3C_Slc22a3	FAM	Thp/+ E2 3C	100ng/ul	210411	Eco_034-a3_F4	Eco_113 F1	296.477	chr17:12992717-12999340	6624	36.331	Automatic	Automatic	0.034239
27	C3	3C_Slc22a3	FAM	Thp/+ E2 3C	100ng/ul	210411	Eco_034-a3_F4	Eco_113 F1	296.477	chr17:12992717-12999340	6624	34.2073	Automatic	Automatic	0.034239
28	C4	3C_Slc22a3	FAM	Thp/+ V2 3C	100ng/ul	210411	Eco_034-a3_F4	Eco_113 F1	296.477	chr17:12992717-12999340	6624	34.7564	Automatic	Automatic	0.034239
29	C5	3C_Slc22a3	FAM	Thp/+ V2 3C	100ng/ul	210411	Eco_034-a3_F4	Eco_113 F1	296.477	chr17:12992717-12999340	6624	34.6237	Automatic	Automatic	0.034239
30	C6	3C_Slc22a3	FAM	Thp/+ V2 3C	100ng/ul	210411	Eco_034-a3_F4	Eco_113 F1	296.477	chr17:12992717-12999340	6624	34.822	Automatic	Automatic	0.034239
31	C7	3C_Slc22a3	FAM	1:4 Igf2r BAC	(stock 1:800)	051007	Eco_034-a3_F3	Eco_114 F1	301.178	chr17:12999337-13002121	2785	30.0746	Automatic	Automatic	0.034239
32	C8	3C_Slc22a3	FAM	1:4 BAC	(stock 1:800)	051007	Eco_034-a3_F3	Eco_114 F1	301.178	chr17:12999337-13002121	2785	29.9663	Automatic	Automatic	0.034239
33	C9	3C_Slc22a3	FAM	1:16 BAC	(stock 1:800)	051007	Eco_034-a3_F3	Eco_114 F1	301.178	chr17:12999337-13002121	2785	32.9612	Automatic	Automatic	0.034239
34	C10	3C_Slc22a3	FAM	1:16 BAC	(stock 1:800)	051007	Eco_034-a3_F3	Eco_114 F1	301.178	chr17:12999337-13002121	2785	32.2269	Automatic	Automatic	0.034239
35	C11	3C_Slc22a3	FAM	1:64 BAC	(stock 1:800)	051007	Eco_034-a3_F3	Eco_114 F1	301.178	chr17:12999337-13002121	2785	34.1662	Automatic	Automatic	0.034239
36	C12	3C_Slc22a3	FAM	1:64 BAC	(stock 1:800)	051007	Eco_034-a3_F3	Eco_114 F1	301.178	chr17:12999337-13002121	2785	34.5979	Automatic	Automatic	0.034239
37	D1	3C_Slc22a3	FAM	1:256 BAC	(stock 1:800)	051007	Eco_034-a3_F3	Eco_114 F1	301.178	chr17:12999337-13002121	2785	37.4209	Automatic	Automatic	0.034239
38	D2	3C_Slc22a3	FAM	1:256 BAC	(stock 1:800)	051007	Eco_034-a3_F3	Eco_114 F1	301.178	chr17:12999337-13002121	2785	38.0301	Automatic	Automatic	0.034239
39	D3	3C_Slc22a3	FAM	WT E0 3C	100ng/ul	210411	Eco_034-a3_F3	Eco_114 F1	301.178	chr17:12999337-13002121	2785	50	Automatic	Automatic	0.034239
40	D4	3C_Slc22a3	FAM	WT E0 3C	100ng/ul	210411	Eco_034-a3_F3	Eco_114 F1	301.178	chr17:12999337-13002121	2785	50	Automatic	Automatic	0.034239
41	D5	3C_Slc22a3	FAM	WT V0 3C	100ng/ul	210411	Eco_034-a3_F3	Eco_114 F1	301.178	chr17:12999337-13002121	2785	50	Automatic	Automatic	0.034239
42	D6	3C_Slc22a3	FAM	WT V0 3C	100ng/ul	210411	Eco_034-a3_F3	Eco_114 F1	301.178	chr17:12999337-13002121	2785	50	Automatic	Automatic	0.034239
43	D7	3C_Slc22a3	FAM	WT E2 3C	100ng/ul	210411	Eco_034-a3_F3	Eco_114 F1	301.178	chr17:12999337-13002121	2785	38.2157	Automatic	Automatic	0.034239
44	D8	3C_Slc22a3	FAM	WT E2 3C	100ng/ul	210411	Eco_034-a3_F3	Eco_114 F1	301.178	chr17:12999337-13002121	2785	37.7567	Automatic	Automatic	0.034239
45	D9	3C_Slc22a3	FAM	WT E2 3C	100ng/ul	210411	Eco_034-a3_F3	Eco_114 F1	301.178	chr17:12999337-13002121	2785	37.1268	Automatic	Automatic	0.034239
46	D10	3C_Slc22a3	FAM	WT V2 3C	100ng/ul	210411	Eco_034-a3_F3	Eco_114 F1	301.178	chr17:12999337-13002121	2785	34.1996	Automatic	Automatic	0.034239
47	D11	3C_Slc22a3	FAM	WT V2 3C	100ng/ul	210411	Eco_034-a3_F3	Eco_114 F1	301.178	chr17:12999337-13002121	2785	33.9687	Automatic	Automatic	0.034239
48	D12	3C_Slc22a3	FAM	WT V2 3C	100ng/ul	210411	Eco_034-a3_F3	Eco_114 F1	301.178	chr17:12999337-13002121	2785	34.7782	Automatic	Automatic	0.034239
49	E1	3C_Slc22a3	FAM	+/Thp E2 3C	100ng/ul	210411	Eco_034-a3_F3	Eco_114 F1	301.178	chr17:12999337-13002121	2785	39.9042	Automatic	Automatic	0.034239
50	E2	3C_Slc22a3	FAM	+/Thp E2 3C	100ng/ul	210411	Eco_034-a3_F3	Eco_114 F1	301.178	chr17:12999337-13002121	2785	37.8522	Automatic	Automatic	0.034239
51	E3	3C_Slc22a3	FAM	+/Thp E2 3C	100ng/ul	210411	Eco_034-a3_F3	Eco_114 F1	301.178	chr17:12999337-13002121	2785	38.7687	Automatic	Automatic	0.034239
52	E4	3C_Slc22a3	FAM	+/Thp V2 3C	100ng/ul	210411	Eco_034-a3_F3	Eco_114 F1	301.178	chr17:12999337-13002121	2785	35.0394	Automatic	Automatic	0.034239
53	E5	3C_Slc22a3	FAM	+/Thp V2 3C	100ng/ul	210411	Eco_034-a3_F3	Eco_114 F1	301.178	chr17:12999337-13002121	2785	35.3583	Automatic	Automatic	0.034239
54	E6	3C_Slc22a3	FAM	+/Thp V2 3C	100ng/ul	210411	Eco_034-a3_F3	Eco_114 F1	301.178	chr17:12999337-13002121	2785	35.178	Automatic	Automatic	0.034239
55	E7	3C_Slc22a3	FAM	Thp/+ E2 3C	100ng/ul	210411	Eco_034-a3_F3	Eco_114 F1	301.178	chr17:12999337-13002121	2785	36.9696	Automatic	Automatic	0.034239
56	E8	3C_Slc22a3	FAM	Thp/+ E2 3C	100ng/ul	210411	Eco_034-a3_F3	Eco_114 F1	301.178	chr17:12999337-13002121	2785	37.0916	Automatic	Automatic	0.034239
57	E9	3C_Slc22a3	FAM	Thp/+ E2 3C	100ng/ul	210411	Eco_034-a3_F3	Eco_114 F1	301.178	chr17:12999337-13002121	2785	36.696	Automatic	Automatic	0.034239
58	E10	3C_Slc22a3	FAM	Thp/+ V2 3C	100ng/ul	210411	Eco_034-a3_F3	Eco_114 F1	301.178	chr17:12999337-13002121	2785	37.9549	Automatic	Automatic	0.034239
59	E11	3C_Slc22a3	FAM	Thp/+ V2 3C	100ng/ul	210411	Eco_034-a3_F3	Eco_114 F1	301.178	chr17:12999337-13002121	2785	35.9053	Automatic	Automatic	0.034239
60	E12	3C_Slc22a3	FAM	Thp/+ V2 3C	100ng/ul	210411	Eco_034-a3_F3	Eco_114 F1	301.178	chr17:12999337-13002121	2785	37.3715	Automatic	Automatic	0.034239
61	F1	3C_Slc22a3	FAM	1:4 Igf2r BAC	(stock 1:800)	051007	Eco_034-a3_F3	Eco_115 F1	303.022	chr17:13002118-13003026	909	28.7642	Automatic	Automatic	0.034239		28.5494	0.303687	1000	3
62	F2	3C_Slc22a3	FAM	1:4 BAC	(stock 1:800)	051007	Eco_034-a3_F3	Eco_115 F1	303.022	chr17:13002118-13003026	909	28.3347	Automatic	Automatic	0.034239
63	F3	3C_Slc22a3	FAM	1:16 BAC	(stock 1:800)	051007	Eco_034-a3_F3	Eco_115 F1	303.022	chr17:13002118-13003026	909	30.546	Automatic	Automatic	0.034239		30.5029	0.0609703	250	2.39794
64	F4	3C_Slc22a3	FAM	1:16 BAC	(stock 1:800)	051007	Eco_034-a3_F3	Eco_115 F1	303.022	chr17:13002118-13003026	909	30.4598	Automatic	Automatic	0.034239
65	F5	3C_Slc22a3	FAM	1:64 BAC	(stock 1:800)	051007	Eco_034-a3_F3	Eco_115 F1	303.022	chr17:13002118-13003026	909	33.3649	Automatic	Automatic	0.034239		33.0612	0.429494	62.5	1.79588
66	F6	3C_Slc22a3	FAM	1:64 BAC	(stock 1:800)	051007	Eco_034-a3_F3	Eco_115 F1	303.022	chr17:13002118-13003026	909	32.7575	Automatic	Automatic	0.034239
67	F7	3C_Slc22a3	FAM	1:256 BAC	(stock 1:800)	051007	Eco_034-a3_F3	Eco_115 F1	303.022	chr17:13002118-13003026	909	34.8435	Automatic	Automatic	0.034239		34.7547	0.12548	15.625	1.19382
68	F8	3C_Slc22a3	FAM	1:256 BAC	(stock 1:800)	051007	Eco_034-a3_F3	Eco_115 F1	303.022	chr17:13002118-13003026	909	34.666	Automatic	Automatic	0.034239
69	F9	3C_Slc22a3	FAM	WT E0 3C	100ng/ul	210411	Eco_034-a3_F3	Eco_115 F1	303.022	chr17:13002118-13003026	909	40.1678	Automatic	Automatic	0.034239
70	F10	3C_Slc22a3	FAM	WT E0 3C	100ng/ul	210411	Eco_034-a3_F3	Eco_115 F1	303.022	chr17:13002118-13003026	909	50	Automatic	Automatic	0.034239
71	F11	3C_Slc22a3	FAM	WT V0 3C	100ng/ul	210411	Eco_034-a3_F3	Eco_115 F1	303.022	chr17:13002118-13003026	909	50	Automatic	Automatic	0.034239
72	F12	3C_Slc22a3	FAM	WT V0 3C	100ng/ul	210411	Eco_034-a3_F3	Eco_115 F1	303.022	chr17:13002118-13003026	909	39.7734	Automatic	Automatic	0.034239
73	G1	3C_Slc22a3	FAM	WT E2 3C	100ng/ul	210411	Eco_034-a3_F3	Eco_115 F1	303.022	chr17:13002118-13003026	909	36.0121	Automatic	Automatic	0.034239
74	G2	3C_Slc22a3	FAM	WT E2 3C	100ng/ul	210411	Eco_034-a3_F3	Eco_115 F1	303.022	chr17:13002118-13003026	909	35.5749	Automatic	Automatic	0.034239
75	G3	3C_Slc22a3	FAM	WT E2 3C	100ng/ul	210411	Eco_034-a3_F3	Eco_115 F1	303.022	chr17:13002118-13003026	909	34.781	Automatic	Automatic	0.034239
76	G4	3C_Slc22a3	FAM	WT V2 3C	100ng/ul	210411	Eco_034-a3_F3	Eco_115 F1	303.022	chr17:13002118-13003026	909	32.5953	Automatic	Automatic	0.034239
77	G5	3C_Slc22a3	FAM	WT V2 3C	100ng/ul	210411	Eco_034-a3_F3	Eco_115 F1	303.022	chr17:13002118-13003026	909	32.2022	Automatic	Automatic	0.034239
78	G6	3C_Slc22a3	FAM	WT V2 3C	100ng/ul	210411	Eco_034-a3_F3	Eco_115 F1	303.022	chr17:13002118-13003026	909	31.855	Automatic	Automatic	0.034239
79	G7	3C_Slc22a3	FAM	+/Thp E2 3C	100ng/ul	210411	Eco_034-a3_F3	Eco_115 F1	303.022	chr17:13002118-13003026	909	35.0807	Automatic	Automatic	0.034239
80	G8	3C_Slc22a3	FAM	+/Thp E2 3C	100ng/ul	210411	Eco_034-a3_F3	Eco_115 F1	303.022	chr17:13002118-13003026	909	37.0111	Automatic	Automatic	0.034239
81	G9	3C_Slc22a3	FAM	+/Thp E2 3C	100ng/ul	210411	Eco_034-a3_F3	Eco_115 F1	303.022	chr17:13002118-13003026	909	35.339	Automatic	Automatic	0.034239
82	G10	3C_Slc22a3	FAM	+/Thp V2 3C	100ng/ul	210411	Eco_034-a3_F3	Eco_115 F1	303.022	chr17:13002118-13003026	909	32.8689	Automatic	Automatic	0.034239
83	G11	3C_Slc22a3	FAM	+/Thp V2 3C	100ng/ul	210411	Eco_034-a3_F3	Eco_115 F1	303.022	chr17:13002118-13003026	909	33.0871	Automatic	Automatic	0.034239
84	G12	3C_Slc22a3	FAM	+/Thp V2 3C	100ng/ul	210411	Eco_034-a3_F3	Eco_115 F1	303.022	chr17:13002118-13003026	909	32.4129	Automatic	Automatic	0.034239
85	H1	3C_Slc22a3	FAM	Thp/+ E2 3C	100ng/ul	210411	Eco_034-a3_F3	Eco_115 F1	303.022	chr17:13002118-13003026	909	34.8989	Automatic	Automatic	0.034239
86	H2	3C_Slc22a3	FAM	Thp/+ E2 3C	100ng/ul	210411	Eco_034-a3_F3	Eco_115 F1	303.022	chr17:13002118-13003026	909	34.4955	Automatic	Automatic	0.034239
87	H3	3C_Slc22a3	FAM	Thp/+ E2 3C	100ng/ul	210411	Eco_034-a3_F3	Eco_115 F1	303.022	chr17:13002118-13003026	909	34.4212	Automatic	Automatic	0.034239
88	H4	3C_Slc22a3	FAM	Thp/+ V2 3C	100ng/ul	210411	Eco_034-a3_F3	Eco_115 F1	303.022	chr17:13002118-13003026	909	35.0818	Automatic	Automatic	0.034239
89	H5	3C_Slc22a3	FAM	Thp/+ V2 3C	100ng/ul	210411	Eco_034-a3_F3	Eco_115 F1	303.022	chr17:13002118-13003026	909	33.9823	Automatic	Automatic	0.034239
90	H6	3C_Slc22a3	FAM	Thp/+ V2 3C	100ng/ul	210411	Eco_034-a3_F3	Eco_115 F1	303.022	chr17:13002118-13003026	909	34.3641	Automatic	Automatic	0.034239

## Sheet: 116, 121, 122
Well	Sample Name	Detector Name	Reporter	Samples			Bait	Prey	Distance to Bait (kb)	Fragment coordinates (mm9)	Size (bp)	Ct	Baseline Type	Threshold Type	Threshold
1	A1	3C_Slc22a3	FAM	1:4 Igf2r BAC	(stock 1:800)	051007	Eco_034-a3_F3	Eco_116 F1	304.875	chr17:13003023-13005829	2807	30.6017	Automatic	Automatic	0.0523484		30.5298	0.101666	1000	3
2	A2	3C_Slc22a3	FAM	1:4 BAC	(stock 1:800)	051007	Eco_034-a3_F3	Eco_116 F1	304.875	chr17:13003023-13005829	2807	30.4579	Automatic	Automatic	0.0523484
3	A3	3C_Slc22a3	FAM	1:16 BAC	(stock 1:800)	051007	Eco_034-a3_F3	Eco_116 F1	304.875	chr17:13003023-13005829	2807	32.4089	Automatic	Automatic	0.0523484		32.3291	0.112734	250	2.39794
4	A4	3C_Slc22a3	FAM	1:16 BAC	(stock 1:800)	051007	Eco_034-a3_F3	Eco_116 F1	304.875	chr17:13003023-13005829	2807	32.2494	Automatic	Automatic	0.0523484
5	A5	3C_Slc22a3	FAM	1:64 BAC	(stock 1:800)	051007	Eco_034-a3_F3	Eco_116 F1	304.875	chr17:13003023-13005829	2807	33.9417	Automatic	Automatic	0.0523484		34.3986	0.646046	62.5	1.79588
6	A6	3C_Slc22a3	FAM	1:64 BAC	(stock 1:800)	051007	Eco_034-a3_F3	Eco_116 F1	304.875	chr17:13003023-13005829	2807	34.8554	Automatic	Automatic	0.0523484								116
7	A7	3C_Slc22a3	FAM	1:256 BAC	(stock 1:800)	051007	Eco_034-a3_F3	Eco_116 F1	304.875	chr17:13003023-13005829	2807	36.1842	Automatic	Automatic	0.0523484		36.0749	0.154549	15.625	1.19382
8	A8	3C_Slc22a3	FAM	1:256 BAC	(stock 1:800)	051007	Eco_034-a3_F3	Eco_116 F1	304.875	chr17:13003023-13005829	2807	35.9656	Automatic	Automatic	0.0523484
9	A9	3C_Slc22a3	FAM	WT E0 3C	100ng/ul	210411	Eco_034-a3_F3	Eco_116 F1	304.875	chr17:13003023-13005829	2807	38.781	Automatic	Automatic	0.0523484
10	A10	3C_Slc22a3	FAM	WT E0 3C	100ng/ul	210411	Eco_034-a3_F3	Eco_116 F1	304.875	chr17:13003023-13005829	2807	50	Automatic	Automatic	0.0523484
11	A11	3C_Slc22a3	FAM	WT V0 3C	100ng/ul	210411	Eco_034-a3_F3	Eco_116 F1	304.875	chr17:13003023-13005829	2807	50	Automatic	Automatic	0.0523484
12	A12	3C_Slc22a3	FAM	WT V0 3C	100ng/ul	210411	Eco_034-a3_F3	Eco_116 F1	304.875	chr17:13003023-13005829	2807	50	Automatic	Automatic	0.0523484
13	B1	3C_Slc22a3	FAM	WT E2 3C	100ng/ul	210411	Eco_034-a3_F3	Eco_116 F1	304.875	chr17:13003023-13005829	2807	50	Automatic	Automatic	0.0523484
14	B2	3C_Slc22a3	FAM	WT E2 3C	100ng/ul	210411	Eco_034-a3_F3	Eco_116 F1	304.875	chr17:13003023-13005829	2807	38.3969	Automatic	Automatic	0.0523484
15	B3	3C_Slc22a3	FAM	WT E2 3C	100ng/ul	210411	Eco_034-a3_F3	Eco_116 F1	304.875	chr17:13003023-13005829	2807	37.482	Automatic	Automatic	0.0523484
16	B4	3C_Slc22a3	FAM	WT V2 3C	100ng/ul	210411	Eco_034-a3_F3	Eco_116 F1	304.875	chr17:13003023-13005829	2807	34.3556	Automatic	Automatic	0.0523484
17	B5	3C_Slc22a3	FAM	WT V2 3C	100ng/ul	210411	Eco_034-a3_F3	Eco_116 F1	304.875	chr17:13003023-13005829	2807	33.4212	Automatic	Automatic	0.0523484
18	B6	3C_Slc22a3	FAM	WT V2 3C	100ng/ul	210411	Eco_034-a3_F3	Eco_116 F1	304.875	chr17:13003023-13005829	2807	33.4924	Automatic	Automatic	0.0523484
19	B7	3C_Slc22a3	FAM	+/Thp E2 3C	100ng/ul	210411	Eco_034-a3_F3	Eco_116 F1	304.875	chr17:13003023-13005829	2807	36.089	Automatic	Automatic	0.0523484
20	B8	3C_Slc22a3	FAM	+/Thp E2 3C	100ng/ul	210411	Eco_034-a3_F3	Eco_116 F1	304.875	chr17:13003023-13005829	2807	37.7385	Automatic	Automatic	0.0523484
21	B9	3C_Slc22a3	FAM	+/Thp E2 3C	100ng/ul	210411	Eco_034-a3_F3	Eco_116 F1	304.875	chr17:13003023-13005829	2807	35.3212	Automatic	Automatic	0.0523484
22	B10	3C_Slc22a3	FAM	+/Thp V2 3C	100ng/ul	210411	Eco_034-a3_F3	Eco_116 F1	304.875	chr17:13003023-13005829	2807	34.5179	Automatic	Automatic	0.0523484
23	B11	3C_Slc22a3	FAM	+/Thp V2 3C	100ng/ul	210411	Eco_034-a3_F3	Eco_116 F1	304.875	chr17:13003023-13005829	2807	34.8759	Automatic	Automatic	0.0523484
24	B12	3C_Slc22a3	FAM	+/Thp V2 3C	100ng/ul	210411	Eco_034-a3_F3	Eco_116 F1	304.875	chr17:13003023-13005829	2807	34.7846	Automatic	Automatic	0.0523484
25	C1	3C_Slc22a3	FAM	Thp/+ E2 3C	100ng/ul	210411	Eco_034-a3_F3	Eco_116 F1	304.875	chr17:13003023-13005829	2807	36.0124	Automatic	Automatic	0.0523484
26	C2	3C_Slc22a3	FAM	Thp/+ E2 3C	100ng/ul	210411	Eco_034-a3_F3	Eco_116 F1	304.875	chr17:13003023-13005829	2807	35.6885	Automatic	Automatic	0.0523484
27	C3	3C_Slc22a3	FAM	Thp/+ E2 3C	100ng/ul	210411	Eco_034-a3_F3	Eco_116 F1	304.875	chr17:13003023-13005829	2807	36.7339	Automatic	Automatic	0.0523484
28	C4	3C_Slc22a3	FAM	Thp/+ V2 3C	100ng/ul	210411	Eco_034-a3_F3	Eco_116 F1	304.875	chr17:13003023-13005829	2807	36.1079	Automatic	Automatic	0.0523484
29	C5	3C_Slc22a3	FAM	Thp/+ V2 3C	100ng/ul	210411	Eco_034-a3_F3	Eco_116 F1	304.875	chr17:13003023-13005829	2807	36.223	Automatic	Automatic	0.0523484
30	C6	3C_Slc22a3	FAM	Thp/+ V2 3C	100ng/ul	210411	Eco_034-a3_F3	Eco_116 F1	304.875	chr17:13003023-13005829	2807	35.3069	Automatic	Automatic	0.0523484
31	C7	3C_Slc22a3	FAM	1:4 Igf2r BAC	(stock 1:800)	051007	Eco_034-a3_F3	Eco_121 F1	321.219	chr17:13019541-13021996	2456	30.3467	Automatic	Automatic	0.0523484		30.3732	0.0374653	1000	3
32	C8	3C_Slc22a3	FAM	1:4 BAC	(stock 1:800)	051007	Eco_034-a3_F3	Eco_121 F1	321.219	chr17:13019541-13021996	2456	30.3997	Automatic	Automatic	0.0523484
33	C9	3C_Slc22a3	FAM	1:16 BAC	(stock 1:800)	051007	Eco_034-a3_F3	Eco_121 F1	321.219	chr17:13019541-13021996	2456	32.0221	Automatic	Automatic	0.0523484		32.1813	0.225152	250	2.39794
34	C10	3C_Slc22a3	FAM	1:16 BAC	(stock 1:800)	051007	Eco_034-a3_F3	Eco_121 F1	321.219	chr17:13019541-13021996	2456	32.3405	Automatic	Automatic	0.0523484
35	C11	3C_Slc22a3	FAM	1:64 BAC	(stock 1:800)	051007	Eco_034-a3_F3	Eco_121 F1	321.219	chr17:13019541-13021996	2456	34.1862	Automatic	Automatic	0.0523484		33.9261	0.367836	62.5	1.79588
36	C12	3C_Slc22a3	FAM	1:64 BAC	(stock 1:800)	051007	Eco_034-a3_F3	Eco_121 F1	321.219	chr17:13019541-13021996	2456	33.666	Automatic	Automatic	0.0523484
37	D1	3C_Slc22a3	FAM	1:256 BAC	(stock 1:800)	051007	Eco_034-a3_F3	Eco_121 F1	321.219	chr17:13019541-13021996	2456	38.2146	Automatic	Automatic	0.0523484	x	37.525	0.975212	15.625	1.19382
38	D2	3C_Slc22a3	FAM	1:256 BAC	(stock 1:800)	051007	Eco_034-a3_F3	Eco_121 F1	321.219	chr17:13019541-13021996	2456	36.8355	Automatic	Automatic	0.0523484	x
39	D3	3C_Slc22a3	FAM	WT E0 3C	100ng/ul	210411	Eco_034-a3_F3	Eco_121 F1	321.219	chr17:13019541-13021996	2456	50	Automatic	Automatic	0.0523484
40	D4	3C_Slc22a3	FAM	WT E0 3C	100ng/ul	210411	Eco_034-a3_F3	Eco_121 F1	321.219	chr17:13019541-13021996	2456	50	Automatic	Automatic	0.0523484
41	D5	3C_Slc22a3	FAM	WT V0 3C	100ng/ul	210411	Eco_034-a3_F3	Eco_121 F1	321.219	chr17:13019541-13021996	2456	50	Automatic	Automatic	0.0523484
42	D6	3C_Slc22a3	FAM	WT V0 3C	100ng/ul	210411	Eco_034-a3_F3	Eco_121 F1	321.219	chr17:13019541-13021996	2456	39.6503	Automatic	Automatic	0.0523484
43	D7	3C_Slc22a3	FAM	WT E2 3C	100ng/ul	210411	Eco_034-a3_F3	Eco_121 F1	321.219	chr17:13019541-13021996	2456	38.0038	Automatic	Automatic	0.0523484
44	D8	3C_Slc22a3	FAM	WT E2 3C	100ng/ul	210411	Eco_034-a3_F3	Eco_121 F1	321.219	chr17:13019541-13021996	2456	37.5742	Automatic	Automatic	0.0523484
45	D9	3C_Slc22a3	FAM	WT E2 3C	100ng/ul	210411	Eco_034-a3_F3	Eco_121 F1	321.219	chr17:13019541-13021996	2456	36.6858	Automatic	Automatic	0.0523484
46	D10	3C_Slc22a3	FAM	WT V2 3C	100ng/ul	210411	Eco_034-a3_F3	Eco_121 F1	321.219	chr17:13019541-13021996	2456	34.3896	Automatic	Automatic	0.0523484
47	D11	3C_Slc22a3	FAM	WT V2 3C	100ng/ul	210411	Eco_034-a3_F3	Eco_121 F1	321.219	chr17:13019541-13021996	2456	34.1987	Automatic	Automatic	0.0523484
48	D12	3C_Slc22a3	FAM	WT V2 3C	100ng/ul	210411	Eco_034-a3_F3	Eco_121 F1	321.219	chr17:13019541-13021996	2456	34.7395	Automatic	Automatic	0.0523484
49	E1	3C_Slc22a3	FAM	+/Thp E2 3C	100ng/ul	210411	Eco_034-a3_F3	Eco_121 F1	321.219	chr17:13019541-13021996	2456	38.1205	Automatic	Automatic	0.0523484
50	E2	3C_Slc22a3	FAM	+/Thp E2 3C	100ng/ul	210411	Eco_034-a3_F3	Eco_121 F1	321.219	chr17:13019541-13021996	2456	37.3903	Automatic	Automatic	0.0523484
51	E3	3C_Slc22a3	FAM	+/Thp E2 3C	100ng/ul	210411	Eco_034-a3_F3	Eco_121 F1	321.219	chr17:13019541-13021996	2456	50	Automatic	Automatic	0.0523484
52	E4	3C_Slc22a3	FAM	+/Thp V2 3C	100ng/ul	210411	Eco_034-a3_F3	Eco_121 F1	321.219	chr17:13019541-13021996	2456	35.4342	Automatic	Automatic	0.0523484
53	E5	3C_Slc22a3	FAM	+/Thp V2 3C	100ng/ul	210411	Eco_034-a3_F3	Eco_121 F1	321.219	chr17:13019541-13021996	2456	35.0487	Automatic	Automatic	0.0523484
54	E6	3C_Slc22a3	FAM	+/Thp V2 3C	100ng/ul	210411	Eco_034-a3_F3	Eco_121 F1	321.219	chr17:13019541-13021996	2456	36.466	Automatic	Automatic	0.0523484
55	E7	3C_Slc22a3	FAM	Thp/+ E2 3C	100ng/ul	210411	Eco_034-a3_F3	Eco_121 F1	321.219	chr17:13019541-13021996	2456	36.9165	Automatic	Automatic	0.0523484
56	E8	3C_Slc22a3	FAM	Thp/+ E2 3C	100ng/ul	210411	Eco_034-a3_F3	Eco_121 F1	321.219	chr17:13019541-13021996	2456	35.9548	Automatic	Automatic	0.0523484
57	E9	3C_Slc22a3	FAM	Thp/+ E2 3C	100ng/ul	210411	Eco_034-a3_F3	Eco_121 F1	321.219	chr17:13019541-13021996	2456	36.5424	Automatic	Automatic	0.0523484
58	E10	3C_Slc22a3	FAM	Thp/+ V2 3C	100ng/ul	210411	Eco_034-a3_F3	Eco_121 F1	321.219	chr17:13019541-13021996	2456	36.8417	Automatic	Automatic	0.0523484
59	E11	3C_Slc22a3	FAM	Thp/+ V2 3C	100ng/ul	210411	Eco_034-a3_F3	Eco_121 F1	321.219	chr17:13019541-13021996	2456	35.5046	Automatic	Automatic	0.0523484
60	E12	3C_Slc22a3	FAM	Thp/+ V2 3C	100ng/ul	210411	Eco_034-a3_F3	Eco_121 F1	321.219	chr17:13019541-13021996	2456	36.0338	Automatic	Automatic	0.0523484
61	F1	3C_Slc22a3	FAM	1:4 Igf2r BAC	(stock 1:800)	051007	Eco_034-a3_F4	Eco_122 F1	323.209	chr17:13021993-13023529	1537	30.1881	Automatic	Automatic	0.0523484		30.0125	0.248342	1000	3
62	F2	3C_Slc22a3	FAM	1:4 BAC	(stock 1:800)	051007	Eco_034-a3_F4	Eco_122 F1	323.209	chr17:13021993-13023529	1537	29.8369	Automatic	Automatic	0.0523484
63	F3	3C_Slc22a3	FAM	1:16 BAC	(stock 1:800)	051007	Eco_034-a3_F4	Eco_122 F1	323.209	chr17:13021993-13023529	1537	32.0129	Automatic	Automatic	0.0523484		32.0645	0.0729663	250	2.39794
64	F4	3C_Slc22a3	FAM	1:16 BAC	(stock 1:800)	051007	Eco_034-a3_F4	Eco_122 F1	323.209	chr17:13021993-13023529	1537	32.1161	Automatic	Automatic	0.0523484
65	F5	3C_Slc22a3	FAM	1:64 BAC	(stock 1:800)	051007	Eco_034-a3_F4	Eco_122 F1	323.209	chr17:13021993-13023529	1537	34.3521	Automatic	Automatic	0.0523484		34.2821	0.0991081	62.5	1.79588
66	F6	3C_Slc22a3	FAM	1:64 BAC	(stock 1:800)	051007	Eco_034-a3_F4	Eco_122 F1	323.209	chr17:13021993-13023529	1537	34.212	Automatic	Automatic	0.0523484
67	F7	3C_Slc22a3	FAM	1:256 BAC	(stock 1:800)	051007	Eco_034-a3_F4	Eco_122 F1	323.209	chr17:13021993-13023529	1537	37.3227	Automatic	Automatic	0.0523484		36.436	1.25407	15.625	1.19382
68	F8	3C_Slc22a3	FAM	1:256 BAC	(stock 1:800)	051007	Eco_034-a3_F4	Eco_122 F1	323.209	chr17:13021993-13023529	1537	35.5492	Automatic	Automatic	0.0523484
69	F9	3C_Slc22a3	FAM	WT E0 3C	100ng/ul	210411	Eco_034-a3_F4	Eco_122 F1	323.209	chr17:13021993-13023529	1537	40.5896	Automatic	Automatic	0.0523484
70	F10	3C_Slc22a3	FAM	WT E0 3C	100ng/ul	210411	Eco_034-a3_F4	Eco_122 F1	323.209	chr17:13021993-13023529	1537	50	Automatic	Automatic	0.0523484
71	F11	3C_Slc22a3	FAM	WT V0 3C	100ng/ul	210411	Eco_034-a3_F4	Eco_122 F1	323.209	chr17:13021993-13023529	1537	45.0835	Automatic	Automatic	0.0523484
72	F12	3C_Slc22a3	FAM	WT V0 3C	100ng/ul	210411	Eco_034-a3_F4	Eco_122 F1	323.209	chr17:13021993-13023529	1537	50	Automatic	Automatic	0.0523484
73	G1	3C_Slc22a3	FAM	WT E2 3C	100ng/ul	210411	Eco_034-a3_F4	Eco_122 F1	323.209	chr17:13021993-13023529	1537	36.7868	Automatic	Automatic	0.0523484
74	G2	3C_Slc22a3	FAM	WT E2 3C	100ng/ul	210411	Eco_034-a3_F4	Eco_122 F1	323.209	chr17:13021993-13023529	1537	50	Automatic	Automatic	0.0523484
75	G3	3C_Slc22a3	FAM	WT E2 3C	100ng/ul	210411	Eco_034-a3_F4	Eco_122 F1	323.209	chr17:13021993-13023529	1537	36.2464	Automatic	Automatic	0.0523484
76	G4	3C_Slc22a3	FAM	WT V2 3C	100ng/ul	210411	Eco_034-a3_F4	Eco_122 F1	323.209	chr17:13021993-13023529	1537	34.9074	Automatic	Automatic	0.0523484
77	G5	3C_Slc22a3	FAM	WT V2 3C	100ng/ul	210411	Eco_034-a3_F4	Eco_122 F1	323.209	chr17:13021993-13023529	1537	34.7091	Automatic	Automatic	0.0523484
78	G6	3C_Slc22a3	FAM	WT V2 3C	100ng/ul	210411	Eco_034-a3_F4	Eco_122 F1	323.209	chr17:13021993-13023529	1537	34.607	Automatic	Automatic	0.0523484
79	G7	3C_Slc22a3	FAM	+/Thp E2 3C	100ng/ul	210411	Eco_034-a3_F4	Eco_122 F1	323.209	chr17:13021993-13023529	1537	50	Automatic	Automatic	0.0523484
80	G8	3C_Slc22a3	FAM	+/Thp E2 3C	100ng/ul	210411	Eco_034-a3_F4	Eco_122 F1	323.209	chr17:13021993-13023529	1537	46.9043	Automatic	Automatic	0.0523484
81	G9	3C_Slc22a3	FAM	+/Thp E2 3C	100ng/ul	210411	Eco_034-a3_F4	Eco_122 F1	323.209	chr17:13021993-13023529	1537	35.8963	Automatic	Automatic	0.0523484
82	G10	3C_Slc22a3	FAM	+/Thp V2 3C	100ng/ul	210411	Eco_034-a3_F4	Eco_122 F1	323.209	chr17:13021993-13023529	1537	35.8035	Automatic	Automatic	0.0523484
83	G11	3C_Slc22a3	FAM	+/Thp V2 3C	100ng/ul	210411	Eco_034-a3_F4	Eco_122 F1	323.209	chr17:13021993-13023529	1537	35.446	Automatic	Automatic	0.0523484
84	G12	3C_Slc22a3	FAM	+/Thp V2 3C	100ng/ul	210411	Eco_034-a3_F4	Eco_122 F1	323.209	chr17:13021993-13023529	1537	34.1353	Automatic	Automatic	0.0523484
85	H1	3C_Slc22a3	FAM	Thp/+ E2 3C	100ng/ul	210411	Eco_034-a3_F4	Eco_122 F1	323.209	chr17:13021993-13023529	1537	35.8962	Automatic	Automatic	0.0523484
86	H2	3C_Slc22a3	FAM	Thp/+ E2 3C	100ng/ul	210411	Eco_034-a3_F4	Eco_122 F1	323.209	chr17:13021993-13023529	1537	36.8055	Automatic	Automatic	0.0523484
87	H3	3C_Slc22a3	FAM	Thp/+ E2 3C	100ng/ul	210411	Eco_034-a3_F4	Eco_122 F1	323.209	chr17:13021993-13023529	1537	37.1164	Automatic	Automatic	0.0523484
88	H4	3C_Slc22a3	FAM	Thp/+ V2 3C	100ng/ul	210411	Eco_034-a3_F4	Eco_122 F1	323.209	chr17:13021993-13023529	1537	35.8209	Automatic	Automatic	0.0523484
89	H5	3C_Slc22a3	FAM	Thp/+ V2 3C	100ng/ul	210411	Eco_034-a3_F4	Eco_122 F1	323.209	chr17:13021993-13023529	1537	36.3307	Automatic	Automatic	0.0523484
90	H6	3C_Slc22a3	FAM	Thp/+ V2 3C	100ng/ul	210411	Eco_034-a3_F4	Eco_122 F1	323.209	chr17:13021993-13023529	1537	36.7615	Automatic	Automatic	0.0523484

## Sheet: 117
Document Name: 050511_3C_a3vsAu76_a2vsp300_H19.sds
Plate Type: Absolute Quantification
User: 7000
Document Information
Operator: 7000
Run Date: Thursday			May 05			2011 12:20:14
Last Modified: Thursday			May 05			2011 14:04:55
Instrument Type: Applied Biosystems 7000 Real-Time PCR System
Comments:
SDS v1.2
Well			Sample Name			Detector	Ct	Baseline Type	Threshold Type	Threshold		Mean	SD
A1	Eco_034-a3_F4	Eco_117 R2	1:4 BAC	(stock 1:800)	Igf2r	Slc22a3-3C	33.2
A2	Eco_034-a3_F4	Eco_117 R2	1:4 BAC	(stock 1:800)	Igf2r	Slc22a3-3C	33.24					33.22	0.0282843	1000	3
A3	Eco_034-a3_F4	Eco_117 R2	1:16 BAC	(stock 1:800)	Igf2r	Slc22a3-3C	34.23
A4	Eco_034-a3_F4	Eco_117 R2	1:16 BAC	(stock 1:800)	Igf2r	Slc22a3-3C	34.64					34.435	0.289914	250	2.39794
A5	Eco_034-a3_F4	Eco_117 R2	1:64 BAC	(stock 1:800)	Igf2r	Slc22a3-3C	37.32
A6	Eco_034-a3_F4	Eco_117 R2	1:64 BAC	(stock 1:800)	Igf2r	Slc22a3-3C	36.08					36.7	0.876812	62.5	1.79588
A7	Eco_034-a3_F4	Eco_117 R2	1:256 BAC	(stock 1:800)	Igf2r	Slc22a3-3C	40.24
A8	Eco_034-a3_F4	Eco_117 R2	1:256 BAC	(stock 1:800)	Igf2r	Slc22a3-3C	38.67					39.455	1.11016	15.625	1.19382
A9	Eco_034-a3_F4	Eco_117 R2	WT E0 3C	100ng/ul	210411	Slc22a3-3C	50
A10	Eco_034-a3_F4	Eco_117 R2	WT E0 3C	100ng/ul	210411	Slc22a3-3C	50
A11	Eco_034-a3_F4	Eco_117 R2	WT V0 3C	100ng/ul	210411	Slc22a3-3C	50
A12	Eco_034-a3_F4	Eco_117 R2	WT V0 3C	100ng/ul	210411	Slc22a3-3C	50
B1	Eco_034-a3_F4	Eco_117 R2	WT E2 3C	100ng/ul	210411	Slc22a3-3C	37.61
B2	Eco_034-a3_F4	Eco_117 R2	WT E2 3C	100ng/ul	210411	Slc22a3-3C	37.95
B3	Eco_034-a3_F4	Eco_117 R2	WT E2 3C	100ng/ul	210411	Slc22a3-3C	39.01
B4	Eco_034-a3_F4	Eco_117 R2	WT V2 3C	100ng/ul	210411	Slc22a3-3C	35.86
B5	Eco_034-a3_F4	Eco_117 R2	WT V2 3C	100ng/ul	210411	Slc22a3-3C	35.31
B6	Eco_034-a3_F4	Eco_117 R2	WT V2 3C	100ng/ul	210411	Slc22a3-3C	36.04
B7	Eco_034-a3_F4	Eco_117 R2	Thp/+ E2 3C	100ng/ul	210411	Slc22a3-3C	37.96
B8	Eco_034-a3_F4	Eco_117 R2	Thp/+ E2 3C	100ng/ul	210411	Slc22a3-3C	39.13
B9	Eco_034-a3_F4	Eco_117 R2	Thp/+ E2 3C	100ng/ul	210411	Slc22a3-3C	37.67
B10	Eco_034-a3_F4	Eco_117 R2	Thp/+ V2 3C	100ng/ul	210411	Slc22a3-3C	37.96
B11	Eco_034-a3_F4	Eco_117 R2	Thp/+ V2 3C	100ng/ul	210411	Slc22a3-3C	41.4
B12	Eco_034-a3_F4	Eco_117 R2	Thp/+ V2 3C	100ng/ul	210411	Slc22a3-3C	39.35
C1	Eco_034-a3_F4	Eco_117 R2	+/Thp E2 3C	100ng/ul	210411	Slc22a3-3C	38.9
C2	Eco_034-a3_F4	Eco_117 R2	+/Thp E2 3C	100ng/ul	210411	Slc22a3-3C	39.06
C3	Eco_034-a3_F4	Eco_117 R2	+/Thp E2 3C	100ng/ul	210411	Slc22a3-3C	41.01
C4	Eco_034-a3_F4	Eco_117 R2	+/Thp V2 3C	100ng/ul	210411	Slc22a3-3C	36.46
C5	Eco_034-a3_F4	Eco_117 R2	+/Thp V2 3C	100ng/ul	210411	Slc22a3-3C	36.1
C6	Eco_034-a3_F4	Eco_117 R2	+/Thp V2 3C	100ng/ul	210411	Slc22a3-3C	36.19

## Sheet: 126, 127, 128
SDS 2.3	AQ Results	1
Filename	030712_3C_a3_126_127_128_plate3
PlateID
Assay Type	Absolute Quantification
Run DateTime	2012-03-07 20:42:14
Operator
ThermalCycleParams
Sample Information
Well	Sample Name	Detector Name	Reporter	Samples			Bait	Prey	Distance to Bait (kb)	Fragment coordinates (mm9)	Size (bp)	Ct	Baseline Type	Threshold Type	Threshold
1	A1	3C_Slc22a3	FAM	1:4 Igf2r BAC	(stock 1:800)	051007	Eco_034-a3_F3	Eco_126 F1	347.683	chr17:13045687-13048779	3093	27.5068	Automatic	Automatic	0.0270398		27.3854	0.171796	1000	3
2	A2	3C_Slc22a3	FAM	1:4 BAC	(stock 1:800)	051007	Eco_034-a3_F3	Eco_126 F1	347.683	chr17:13045687-13048779	3093	27.2639	Automatic	Automatic	0.0270398
3	A3	3C_Slc22a3	FAM	1:16 BAC	(stock 1:800)	051007	Eco_034-a3_F3	Eco_126 F1	347.683	chr17:13045687-13048779	3093	29.415	Automatic	Automatic	0.0270398		29.4167	0.00239921	250	2.39794
4	A4	3C_Slc22a3	FAM	1:16 BAC	(stock 1:800)	051007	Eco_034-a3_F3	Eco_126 F1	347.683	chr17:13045687-13048779	3093	29.4184	Automatic	Automatic	0.0270398
5	A5	3C_Slc22a3	FAM	1:64 BAC	(stock 1:800)	051007	Eco_034-a3_F3	Eco_126 F1	347.683	chr17:13045687-13048779	3093	32.3562	Automatic	Automatic	0.0270398		31.8296	0.744706	62.5	1.79588
6	A6	3C_Slc22a3	FAM	1:64 BAC	(stock 1:800)	051007	Eco_034-a3_F3	Eco_126 F1	347.683	chr17:13045687-13048779	3093	31.3031	Automatic	Automatic	0.0270398
7	A7	3C_Slc22a3	FAM	1:256 BAC	(stock 1:800)	051007	Eco_034-a3_F3	Eco_126 F1	347.683	chr17:13045687-13048779	3093	32.9128	Automatic	Automatic	0.0270398		33.7273	1.15191	15.625	1.19382
8	A8	3C_Slc22a3	FAM	1:256 BAC	(stock 1:800)	051007	Eco_034-a3_F3	Eco_126 F1	347.683	chr17:13045687-13048779	3093	34.5419	Automatic	Automatic	0.0270398
9	A9	3C_Slc22a3	FAM	WT E0 3C	100ng/ul	210411	Eco_034-a3_F3	Eco_126 F1	347.683	chr17:13045687-13048779	3093	50	Automatic	Automatic	0.0270398
10	A10	3C_Slc22a3	FAM	WT E0 3C	100ng/ul	210411	Eco_034-a3_F3	Eco_126 F1	347.683	chr17:13045687-13048779	3093	50	Automatic	Automatic	0.0270398
11	A11	3C_Slc22a3	FAM	WT V0 3C	100ng/ul	210411	Eco_034-a3_F3	Eco_126 F1	347.683	chr17:13045687-13048779	3093	50	Automatic	Automatic	0.0270398
12	A12	3C_Slc22a3	FAM	WT V0 3C	100ng/ul	210411	Eco_034-a3_F3	Eco_126 F1	347.683	chr17:13045687-13048779	3093	50	Automatic	Automatic	0.0270398
13	B1	3C_Slc22a3	FAM	WT E2 3C	100ng/ul	210411	Eco_034-a3_F3	Eco_126 F1	347.683	chr17:13045687-13048779	3093	50	Automatic	Automatic	0.0270398
14	B2	3C_Slc22a3	FAM	WT E2 3C	100ng/ul	210411	Eco_034-a3_F3	Eco_126 F1	347.683	chr17:13045687-13048779	3093	36.1011	Automatic	Automatic	0.0270398
15	B3	3C_Slc22a3	FAM	WT E2 3C	100ng/ul	210411	Eco_034-a3_F3	Eco_126 F1	347.683	chr17:13045687-13048779	3093	36.3065	Automatic	Automatic	0.0270398
16	B4	3C_Slc22a3	FAM	WT V2 3C	100ng/ul	210411	Eco_034-a3_F3	Eco_126 F1	347.683	chr17:13045687-13048779	3093	32.4319	Automatic	Automatic	0.0270398
17	B5	3C_Slc22a3	FAM	WT V2 3C	100ng/ul	210411	Eco_034-a3_F3	Eco_126 F1	347.683	chr17:13045687-13048779	3093	32.2084	Automatic	Automatic	0.0270398
18	B6	3C_Slc22a3	FAM	WT V2 3C	100ng/ul	210411	Eco_034-a3_F3	Eco_126 F1	347.683	chr17:13045687-13048779	3093	32.0901	Automatic	Automatic	0.0270398
19	B7	3C_Slc22a3	FAM	+/Thp E2 3C	100ng/ul	210411	Eco_034-a3_F3	Eco_126 F1	347.683	chr17:13045687-13048779	3093	35.1353	Automatic	Automatic	0.0270398
20	B8	3C_Slc22a3	FAM	+/Thp E2 3C	100ng/ul	210411	Eco_034-a3_F3	Eco_126 F1	347.683	chr17:13045687-13048779	3093	36.2571	Automatic	Automatic	0.0270398
21	B9	3C_Slc22a3	FAM	+/Thp E2 3C	100ng/ul	210411	Eco_034-a3_F3	Eco_126 F1	347.683	chr17:13045687-13048779	3093	35.8781	Automatic	Automatic	0.0270398
22	B10	3C_Slc22a3	FAM	+/Thp V2 3C	100ng/ul	210411	Eco_034-a3_F3	Eco_126 F1	347.683	chr17:13045687-13048779	3093	33.3818	Automatic	Automatic	0.0270398
23	B11	3C_Slc22a3	FAM	+/Thp V2 3C	100ng/ul	210411	Eco_034-a3_F3	Eco_126 F1	347.683	chr17:13045687-13048779	3093	33.0731	Automatic	Automatic	0.0270398
24	B12	3C_Slc22a3	FAM	+/Thp V2 3C	100ng/ul	210411	Eco_034-a3_F3	Eco_126 F1	347.683	chr17:13045687-13048779	3093	33.6784	Automatic	Automatic	0.0270398
25	C1	3C_Slc22a3	FAM	Thp/+ E2 3C	100ng/ul	210411	Eco_034-a3_F3	Eco_126 F1	347.683	chr17:13045687-13048779	3093	34.4458	Automatic	Automatic	0.0270398
26	C2	3C_Slc22a3	FAM	Thp/+ E2 3C	100ng/ul	210411	Eco_034-a3_F3	Eco_126 F1	347.683	chr17:13045687-13048779	3093	34.7874	Automatic	Automatic	0.0270398
27	C3	3C_Slc22a3	FAM	Thp/+ E2 3C	100ng/ul	210411	Eco_034-a3_F3	Eco_126 F1	347.683	chr17:13045687-13048779	3093	34.3107	Automatic	Automatic	0.0270398
28	C4	3C_Slc22a3	FAM	Thp/+ V2 3C	100ng/ul	210411	Eco_034-a3_F3	Eco_126 F1	347.683	chr17:13045687-13048779	3093	33.4559	Automatic	Automatic	0.0270398
29	C5	3C_Slc22a3	FAM	Thp/+ V2 3C	100ng/ul	210411	Eco_034-a3_F3	Eco_126 F1	347.683	chr17:13045687-13048779	3093	35.1471	Automatic	Automatic	0.0270398
30	C6	3C_Slc22a3	FAM	Thp/+ V2 3C	100ng/ul	210411	Eco_034-a3_F3	Eco_126 F1	347.683	chr17:13045687-13048779	3093	34.1137	Automatic	Automatic	0.0270398
31	C7	3C_Slc22a3	FAM	1:4 Igf2r BAC	(stock 1:800)	051007	Eco_034-a3_F3	Eco_127 F1	352.539	chr17:13048776-13055405	6630	26.7513	Automatic	Automatic	0.0270398		26.7473	0.00553028	1000	3
32	C8	3C_Slc22a3	FAM	1:4 BAC	(stock 1:800)	051007	Eco_034-a3_F3	Eco_127 F1	352.539	chr17:13048776-13055405	6630	26.7434	Automatic	Automatic	0.0270398
33	C9	3C_Slc22a3	FAM	1:16 BAC	(stock 1:800)	051007	Eco_034-a3_F3	Eco_127 F1	352.539	chr17:13048776-13055405	6630	29.5731	Automatic	Automatic	0.0270398		29.3464	0.320626	250	2.39794
34	C10	3C_Slc22a3	FAM	1:16 BAC	(stock 1:800)	051007	Eco_034-a3_F3	Eco_127 F1	352.539	chr17:13048776-13055405	6630	29.1197	Automatic	Automatic	0.0270398
35	C11	3C_Slc22a3	FAM	1:64 BAC	(stock 1:800)	051007	Eco_034-a3_F3	Eco_127 F1	352.539	chr17:13048776-13055405	6630	31.2261	Automatic	Automatic	0.0270398		31.0243	0.285348	62.5	1.79588
36	C12	3C_Slc22a3	FAM	1:64 BAC	(stock 1:800)	051007	Eco_034-a3_F3	Eco_127 F1	352.539	chr17:13048776-13055405	6630	30.8226	Automatic	Automatic	0.0270398
37	D1	3C_Slc22a3	FAM	1:256 BAC	(stock 1:800)	051007	Eco_034-a3_F3	Eco_127 F1	352.539	chr17:13048776-13055405	6630	34.0867	Automatic	Automatic	0.0270398		33.623	0.655806	15.625	1.19382
38	D2	3C_Slc22a3	FAM	1:256 BAC	(stock 1:800)	051007	Eco_034-a3_F3	Eco_127 F1	352.539	chr17:13048776-13055405	6630	33.1593	Automatic	Automatic	0.0270398
39	D3	3C_Slc22a3	FAM	WT E0 3C	100ng/ul	210411	Eco_034-a3_F3	Eco_127 F1	352.539	chr17:13048776-13055405	6630	50	Automatic	Automatic	0.0270398
40	D4	3C_Slc22a3	FAM	WT E0 3C	100ng/ul	210411	Eco_034-a3_F3	Eco_127 F1	352.539	chr17:13048776-13055405	6630	50	Automatic	Automatic	0.0270398
41	D5	3C_Slc22a3	FAM	WT V0 3C	100ng/ul	210411	Eco_034-a3_F3	Eco_127 F1	352.539	chr17:13048776-13055405	6630	50	Automatic	Automatic	0.0270398
42	D6	3C_Slc22a3	FAM	WT V0 3C	100ng/ul	210411	Eco_034-a3_F3	Eco_127 F1	352.539	chr17:13048776-13055405	6630	50	Automatic	Automatic	0.0270398
43	D7	3C_Slc22a3	FAM	WT E2 3C	100ng/ul	210411	Eco_034-a3_F3	Eco_127 F1	352.539	chr17:13048776-13055405	6630	50	Automatic	Automatic	0.0270398
44	D8	3C_Slc22a3	FAM	WT E2 3C	100ng/ul	210411	Eco_034-a3_F3	Eco_127 F1	352.539	chr17:13048776-13055405	6630	50	Automatic	Automatic	0.0270398
45	D9	3C_Slc22a3	FAM	WT E2 3C	100ng/ul	210411	Eco_034-a3_F3	Eco_127 F1	352.539	chr17:13048776-13055405	6630	34.9755	Automatic	Automatic	0.0270398
46	D10	3C_Slc22a3	FAM	WT V2 3C	100ng/ul	210411	Eco_034-a3_F3	Eco_127 F1	352.539	chr17:13048776-13055405	6630	33.4781	Automatic	Automatic	0.0270398
47	D11	3C_Slc22a3	FAM	WT V2 3C	100ng/ul	210411	Eco_034-a3_F3	Eco_127 F1	352.539	chr17:13048776-13055405	6630	33.4174	Automatic	Automatic	0.0270398
48	D12	3C_Slc22a3	FAM	WT V2 3C	100ng/ul	210411	Eco_034-a3_F3	Eco_127 F1	352.539	chr17:13048776-13055405	6630	32.6482	Automatic	Automatic	0.0270398
49	E1	3C_Slc22a3	FAM	+/Thp E2 3C	100ng/ul	210411	Eco_034-a3_F3	Eco_127 F1	352.539	chr17:13048776-13055405	6630	50	Automatic	Automatic	0.0270398
50	E2	3C_Slc22a3	FAM	+/Thp E2 3C	100ng/ul	210411	Eco_034-a3_F3	Eco_127 F1	352.539	chr17:13048776-13055405	6630	50	Automatic	Automatic	0.0270398
51	E3	3C_Slc22a3	FAM	+/Thp E2 3C	100ng/ul	210411	Eco_034-a3_F3	Eco_127 F1	352.539	chr17:13048776-13055405	6630	34.0584	Automatic	Automatic	0.0270398
52	E4	3C_Slc22a3	FAM	+/Thp V2 3C	100ng/ul	210411	Eco_034-a3_F3	Eco_127 F1	352.539	chr17:13048776-13055405	6630	34.2071	Automatic	Automatic	0.0270398
53	E5	3C_Slc22a3	FAM	+/Thp V2 3C	100ng/ul	210411	Eco_034-a3_F3	Eco_127 F1	352.539	chr17:13048776-13055405	6630	33.9286	Automatic	Automatic	0.0270398
54	E6	3C_Slc22a3	FAM	+/Thp V2 3C	100ng/ul	210411	Eco_034-a3_F3	Eco_127 F1	352.539	chr17:13048776-13055405	6630	33.5213	Automatic	Automatic	0.0270398
55	E7	3C_Slc22a3	FAM	Thp/+ E2 3C	100ng/ul	210411	Eco_034-a3_F3	Eco_127 F1	352.539	chr17:13048776-13055405	6630	34.6247	Automatic	Automatic	0.0270398
56	E8	3C_Slc22a3	FAM	Thp/+ E2 3C	100ng/ul	210411	Eco_034-a3_F3	Eco_127 F1	352.539	chr17:13048776-13055405	6630	34.397	Automatic	Automatic	0.0270398
57	E9	3C_Slc22a3	FAM	Thp/+ E2 3C	100ng/ul	210411	Eco_034-a3_F3	Eco_127 F1	352.539	chr17:13048776-13055405	6630	35.6808	Automatic	Automatic	0.0270398
58	E10	3C_Slc22a3	FAM	Thp/+ V2 3C	100ng/ul	210411	Eco_034-a3_F3	Eco_127 F1	352.539	chr17:13048776-13055405	6630	33.8451	Automatic	Automatic	0.0270398
59	E11	3C_Slc22a3	FAM	Thp/+ V2 3C	100ng/ul	210411	Eco_034-a3_F3	Eco_127 F1	352.539	chr17:13048776-13055405	6630	33.9988	Automatic	Automatic	0.0270398
60	E12	3C_Slc22a3	FAM	Thp/+ V2 3C	100ng/ul	210411	Eco_034-a3_F3	Eco_127 F1	352.539	chr17:13048776-13055405	6630	33.5271	Automatic	Automatic	0.0270398
61	F1	3C_Slc22a3	FAM	1:4 Igf2r BAC	(stock 1:800)	051007	Eco_034-a3_F3	Eco_128 F1	356.061	chr17:13055402-13055823	422	28.7955	Automatic	Automatic	0.0270398		28.6776	0.166857	1000	3
62	F2	3C_Slc22a3	FAM	1:4 BAC	(stock 1:800)	051007	Eco_034-a3_F3	Eco_128 F1	356.061	chr17:13055402-13055823	422	28.5596	Automatic	Automatic	0.0270398
63	F3	3C_Slc22a3	FAM	1:16 BAC	(stock 1:800)	051007	Eco_034-a3_F3	Eco_128 F1	356.061	chr17:13055402-13055823	422	30.4042	Automatic	Automatic	0.0270398		30.4992	0.134304	250	2.39794
64	F4	3C_Slc22a3	FAM	1:16 BAC	(stock 1:800)	051007	Eco_034-a3_F3	Eco_128 F1	356.061	chr17:13055402-13055823	422	30.5941	Automatic	Automatic	0.0270398
65	F5	3C_Slc22a3	FAM	1:64 BAC	(stock 1:800)	051007	Eco_034-a3_F3	Eco_128 F1	356.061	chr17:13055402-13055823	422	32.3854	Automatic	Automatic	0.0270398		32.4592	0.104319	62.5	1.79588
66	F6	3C_Slc22a3	FAM	1:64 BAC	(stock 1:800)	051007	Eco_034-a3_F3	Eco_128 F1	356.061	chr17:13055402-13055823	422	32.5329	Automatic	Automatic	0.0270398
67	F7	3C_Slc22a3	FAM	1:256 BAC	(stock 1:800)	051007	Eco_034-a3_F3	Eco_128 F1	356.061	chr17:13055402-13055823	422	34.8744	Automatic	Automatic	0.0270398		34.8931	0.0264458	15.625	1.19382
68	F8	3C_Slc22a3	FAM	1:256 BAC	(stock 1:800)	051007	Eco_034-a3_F3	Eco_128 F1	356.061	chr17:13055402-13055823	422	34.9118	Automatic	Automatic	0.0270398
69	F9	3C_Slc22a3	FAM	WT E0 3C	100ng/ul	210411	Eco_034-a3_F3	Eco_128 F1	356.061	chr17:13055402-13055823	422	50	Automatic	Automatic	0.0270398
70	F10	3C_Slc22a3	FAM	WT E0 3C	100ng/ul	210411	Eco_034-a3_F3	Eco_128 F1	356.061	chr17:13055402-13055823	422	50	Automatic	Automatic	0.0270398
71	F11	3C_Slc22a3	FAM	WT V0 3C	100ng/ul	210411	Eco_034-a3_F3	Eco_128 F1	356.061	chr17:13055402-13055823	422	50	Automatic	Automatic	0.0270398
72	F12	3C_Slc22a3	FAM	WT V0 3C	100ng/ul	210411	Eco_034-a3_F3	Eco_128 F1	356.061	chr17:13055402-13055823	422	50	Automatic	Automatic	0.0270398
73	G1	3C_Slc22a3	FAM	WT E2 3C	100ng/ul	210411	Eco_034-a3_F3	Eco_128 F1	356.061	chr17:13055402-13055823	422	36.9971	Automatic	Automatic	0.0270398
74	G2	3C_Slc22a3	FAM	WT E2 3C	100ng/ul	210411	Eco_034-a3_F3	Eco_128 F1	356.061	chr17:13055402-13055823	422	37.2921	Automatic	Automatic	0.0270398
75	G3	3C_Slc22a3	FAM	WT E2 3C	100ng/ul	210411	Eco_034-a3_F3	Eco_128 F1	356.061	chr17:13055402-13055823	422	36.448	Automatic	Automatic	0.0270398
76	G4	3C_Slc22a3	FAM	WT V2 3C	100ng/ul	210411	Eco_034-a3_F3	Eco_128 F1	356.061	chr17:13055402-13055823	422	34.2007	Automatic	Automatic	0.0270398
77	G5	3C_Slc22a3	FAM	WT V2 3C	100ng/ul	210411	Eco_034-a3_F3	Eco_128 F1	356.061	chr17:13055402-13055823	422	35.5334	Automatic	Automatic	0.0270398
78	G6	3C_Slc22a3	FAM	WT V2 3C	100ng/ul	210411	Eco_034-a3_F3	Eco_128 F1	356.061	chr17:13055402-13055823	422	33.7616	Automatic	Automatic	0.0270398
79	G7	3C_Slc22a3	FAM	+/Thp E2 3C	100ng/ul	210411	Eco_034-a3_F3	Eco_128 F1	356.061	chr17:13055402-13055823	422	50	Automatic	Automatic	0.0270398
80	G8	3C_Slc22a3	FAM	+/Thp E2 3C	100ng/ul	210411	Eco_034-a3_F3	Eco_128 F1	356.061	chr17:13055402-13055823	422	50	Automatic	Automatic	0.0270398
81	G9	3C_Slc22a3	FAM	+/Thp E2 3C	100ng/ul	210411	Eco_034-a3_F3	Eco_128 F1	356.061	chr17:13055402-13055823	422	35.5668	Automatic	Automatic	0.0270398
82	G10	3C_Slc22a3	FAM	+/Thp V2 3C	100ng/ul	210411	Eco_034-a3_F3	Eco_128 F1	356.061	chr17:13055402-13055823	422	33.822	Automatic	Automatic	0.0270398
83	G11	3C_Slc22a3	FAM	+/Thp V2 3C	100ng/ul	210411	Eco_034-a3_F3	Eco_128 F1	356.061	chr17:13055402-13055823	422	35.6731	Automatic	Automatic	0.0270398
84	G12	3C_Slc22a3	FAM	+/Thp V2 3C	100ng/ul	210411	Eco_034-a3_F3	Eco_128 F1	356.061	chr17:13055402-13055823	422	35.1038	Automatic	Automatic	0.0270398
85	H1	3C_Slc22a3	FAM	Thp/+ E2 3C	100ng/ul	210411	Eco_034-a3_F3	Eco_128 F1	356.061	chr17:13055402-13055823	422	50	Automatic	Automatic	0.0270398
86	H2	3C_Slc22a3	FAM	Thp/+ E2 3C	100ng/ul	210411	Eco_034-a3_F3	Eco_128 F1	356.061	chr17:13055402-13055823	422	37.0216	Automatic	Automatic	0.0270398
87	H3	3C_Slc22a3	FAM	Thp/+ E2 3C	100ng/ul	210411	Eco_034-a3_F3	Eco_128 F1	356.061	chr17:13055402-13055823	422	34.6606	Automatic	Automatic	0.0270398
88	H4	3C_Slc22a3	FAM	Thp/+ V2 3C	100ng/ul	210411	Eco_034-a3_F3	Eco_128 F1	356.061	chr17:13055402-13055823	422	38.4285	Automatic	Automatic	0.0270398
89	H5	3C_Slc22a3	FAM	Thp/+ V2 3C	100ng/ul	210411	Eco_034-a3_F3	Eco_128 F1	356.061	chr17:13055402-13055823	422	50	Automatic	Automatic	0.0270398
90	H6	3C_Slc22a3	FAM	Thp/+ V2 3C	100ng/ul	210411	Eco_034-a3_F3	Eco_128 F1	356.061	chr17:13055402-13055823	422	35.3432	Automatic	Automatic	0.0270398

[truncated: 2 more sheets: Analysis, Figure]
