# Supplementary material for: The Airn lncRNA does not require any DNA elements within its locus to silence distant imprinted genes
Source: PLoS Genet. 2019 Jul 22;15(7):e1008268. doi: 10.1371/journal.pgen.1008268 (PMC6675118; doi:10.1371/journal.pgen.1008268)
Supplement: S4 Table — Chromosome Conformation Capture (3C) quantitative PCR (qPCR) raw data and analysis for Fig 1B. (XLSX) [file pgen.1008268.s004.xlsx]

## Sheet: H19 13+20
SDS 2.3	AQ Results	1
Filename	120811_3C_a2_H19
PlateID
Assay Type	Absolute Quantification
Run DateTime	2011-12-08 15:01:06
Operator
ThermalCycleParams
Sample Information
Well	Sample Name	Detector	Reporter	Samples		Detector	Bait	Prey	Ct
1	A1	H19-3C	FAM	H19 BAC library +/+	(stock 1:100)	H19-3C	004-H19F1	Eco013-H19_F3	28.31		28.065	0.346482	1000	3
2	A2	H19-3C	FAM	H19 BAC library +/+	(stock 1:100)	H19-3C	004-H19F1	Eco013-H19_F3	27.82
3	A3	H19-3C	FAM	H19 BAC library +/+ 1:4	(stock 1:400)	H19-3C	004-H19F1	Eco013-H19_F3	29.69		29.68	0.0141421	250	2.39794
4	A4	H19-3C	FAM	H19 BAC library +/+ 1:4	(stock 1:400)	H19-3C	004-H19F1	Eco013-H19_F3	29.67
5	A5	H19-3C	FAM	H19 BAC library +/+ 1:16	(stock 1:1600)	H19-3C	004-H19F1	Eco013-H19_F3	31.89		31.935	0.0636396	62.5	1.79588
6	A6	H19-3C	FAM	H19 BAC library +/+ 1:16	(stock 1:1600)	H19-3C	004-H19F1	Eco013-H19_F3	31.98
7	A7	H19-3C	FAM	H19 BAC library +/+ 1:64	(stock 1:6400)	H19-3C	004-H19F1	Eco013-H19_F3	33.39		33.545	0.219203	15.625	1.19382
8	A8	H19-3C	FAM	H19 BAC library +/+ 1:64	(stock 1:6400)	H19-3C	004-H19F1	Eco013-H19_F3	33.7
9	B1	H19-3C	FAM	Placenta 0% WT	100ng/ul	H19-3C	004-H19F1	Eco013-H19_F3	50
10	B2	H19-3C	FAM	Placenta 0% WT	100ng/ul	H19-3C	004-H19F1	Eco013-H19_F3	50
11	B3	H19-3C	FAM	Placenta 0% WT	100ng/ul	H19-3C	004-H19F1	Eco013-H19_F3	50
12	B4	H19-3C	FAM	Embryo +/+	100ng/ul	H19-3C	004-H19F1	Eco013-H19_F3	35.19
13	B5	H19-3C	FAM	Embryo +/+	100ng/ul	H19-3C	004-H19F1	Eco013-H19_F3	35.7
14	B6	H19-3C	FAM	Embryo +/+	100ng/ul	H19-3C	004-H19F1	Eco013-H19_F3	35.35
15	B7	H19-3C	FAM	Embryo +/AirT	100ng/ul	H19-3C	004-H19F1	Eco013-H19_F3	35.55
16	B8	H19-3C	FAM	Embryo +/AirT	100ng/ul	H19-3C	004-H19F1	Eco013-H19_F3	35.78
17	B9	H19-3C	FAM	Embryo +/AirT	100ng/ul	H19-3C	004-H19F1	Eco013-H19_F3	35.54
18	B10	H19-3C	FAM	Embryo Thp/+	100ng/ul	H19-3C	004-H19F1	Eco013-H19_F3	34.32
19	B11	H19-3C	FAM	Embryo Thp/+	100ng/ul	H19-3C	004-H19F1	Eco013-H19_F3	34.92
20	B12	H19-3C	FAM	Embryo Thp/+	100ng/ul	H19-3C	004-H19F1	Eco013-H19_F3	35
21	C1	H19-3C	FAM	Placenta +/+	100ng/ul	H19-3C	004-H19F1	Eco013-H19_F3	34.85
22	C2	H19-3C	FAM	Placenta +/+	100ng/ul	H19-3C	004-H19F1	Eco013-H19_F3	35.11
23	C3	H19-3C	FAM	Placenta +/+	100ng/ul	H19-3C	004-H19F1	Eco013-H19_F3	34.46
24	C4	H19-3C	FAM	Placenta +/AirT	100ng/ul	H19-3C	004-H19F1	Eco013-H19_F3	34.49
25	C5	H19-3C	FAM	Placenta +/AirT	100ng/ul	H19-3C	004-H19F1	Eco013-H19_F3	36.23
26	C6	H19-3C	FAM	Placenta +/AirT	100ng/ul	H19-3C	004-H19F1	Eco013-H19_F3	34.48
27	C7	H19-3C	FAM	Placenta Thp/+	100ng/ul	H19-3C	004-H19F1	Eco013-H19_F3	33.88
28	C8	H19-3C	FAM	Placenta Thp/+	100ng/ul	H19-3C	004-H19F1	Eco013-H19_F3	34.24			y = -3.1052x + 37.318
29	C9	H19-3C	FAM	Placenta Thp/+	100ng/ul	H19-3C	004-H19F1	Eco013-H19_F3	34.67
30	C10	H19-3C	FAM	Placenta Thp/AirT	100ng/ul	H19-3C	004-H19F1	Eco013-H19_F3	34.78
31	C11	H19-3C	FAM	Placenta Thp/AirT	100ng/ul	H19-3C	004-H19F1	Eco013-H19_F3	34.36
32	C12	H19-3C	FAM	Placenta Thp/AirT	100ng/ul	H19-3C	004-H19F1	Eco013-H19_F3	35.84
33	D1	H19-3C	FAM	VYS +/+	100ng/ul	H19-3C	004-H19F1	Eco013-H19_F3	33.68
34	D2	H19-3C	FAM	VYS +/+	100ng/ul	H19-3C	004-H19F1	Eco013-H19_F3	33.72
35	D3	H19-3C	FAM	VYS +/+	100ng/ul	H19-3C	004-H19F1	Eco013-H19_F3	33.59
36	D4	H19-3C	FAM	VYS +/AirT	100ng/ul	H19-3C	004-H19F1	Eco013-H19_F3	33.91
37	D5	H19-3C	FAM	VYS +/AirT	100ng/ul	H19-3C	004-H19F1	Eco013-H19_F3	33.64
38	D6	H19-3C	FAM	VYS +/AirT	100ng/ul	H19-3C	004-H19F1	Eco013-H19_F3	33.53
39	D7	H19-3C	FAM	VYS Thp/+	100ng/ul	H19-3C	004-H19F1	Eco013-H19_F3	33.79
40	D8	H19-3C	FAM	VYS Thp/+	100ng/ul	H19-3C	004-H19F1	Eco013-H19_F3	33.78
41	D9	H19-3C	FAM	VYS Thp/+	100ng/ul	H19-3C	004-H19F1	Eco013-H19_F3	34.01
42	D10	H19-3C	FAM	VYS Thp/AirT	100ng/ul	H19-3C	004-H19F1	Eco013-H19_F3	33.57
43	D11	H19-3C	FAM	VYS Thp/AirT	100ng/ul	H19-3C	004-H19F1	Eco013-H19_F3	33.49
44	D12	H19-3C	FAM	VYS Thp/AirT	100ng/ul	H19-3C	004-H19F1	Eco013-H19_F3	33.6
45	E1	H19-3C	FAM	H19 BAC library +/+	100ng/ul	H19-3C	004-H19F1	Eco020-H19_F14	28.19		28.245	0.0777817	1000	3
46	E2	H19-3C	FAM	H19 BAC library +/+	100ng/ul	H19-3C	004-H19F1	Eco020-H19_F14	28.3
47	E3	H19-3C	FAM	H19 BAC library +/+ 1:4	100ng/ul	H19-3C	004-H19F1	Eco020-H19_F14	30.27		30.22	0.0707107	250	2.39794
48	E4	H19-3C	FAM	H19 BAC library +/+ 1:4	100ng/ul	H19-3C	004-H19F1	Eco020-H19_F14	30.17
49	E5	H19-3C	FAM	H19 BAC library +/+ 1:16	100ng/ul	H19-3C	004-H19F1	Eco020-H19_F14	32.22		32.125	0.13435	62.5	1.79588
50	E6	H19-3C	FAM	H19 BAC library +/+ 1:16	100ng/ul	H19-3C	004-H19F1	Eco020-H19_F14	32.03
51	E7	H19-3C	FAM	H19 BAC library +/+ 1:64	100ng/ul	H19-3C	004-H19F1	Eco020-H19_F14	34.3		34.315	0.0212132	15.625	1.19382
52	E8	H19-3C	FAM	H19 BAC library +/+ 1:64	100ng/ul	H19-3C	004-H19F1	Eco020-H19_F14	34.33
53	F1	H19-3C	FAM	Placenta 0% WT	100ng/ul	H19-3C	004-H19F1	Eco020-H19_F14	42.26	x
54	F2	H19-3C	FAM	Placenta 0% WT	100ng/ul	H19-3C	004-H19F1	Eco020-H19_F14	50
55	F3	H19-3C	FAM	Placenta 0% WT	100ng/ul	H19-3C	004-H19F1	Eco020-H19_F14	50
56	F4	H19-3C	FAM	Embryo +/+	100ng/ul	H19-3C	004-H19F1	Eco020-H19_F14	36.29
57	F5	H19-3C	FAM	Embryo +/+	100ng/ul	H19-3C	004-H19F1	Eco020-H19_F14	36.53
58	F6	H19-3C	FAM	Embryo +/+	100ng/ul	H19-3C	004-H19F1	Eco020-H19_F14	36.15
59	F7	H19-3C	FAM	Embryo +/AirT	100ng/ul	H19-3C	004-H19F1	Eco020-H19_F14	36.24
60	F8	H19-3C	FAM	Embryo +/AirT	100ng/ul	H19-3C	004-H19F1	Eco020-H19_F14	36.17
61	F9	H19-3C	FAM	Embryo +/AirT	100ng/ul	H19-3C	004-H19F1	Eco020-H19_F14	36.23
62	F10	H19-3C	FAM	Embryo Thp/+	100ng/ul	H19-3C	004-H19F1	Eco020-H19_F14	36
63	F11	H19-3C	FAM	Embryo Thp/+	100ng/ul	H19-3C	004-H19F1	Eco020-H19_F14	36.15
64	F12	H19-3C	FAM	Embryo Thp/+	100ng/ul	H19-3C	004-H19F1	Eco020-H19_F14	35.99
65	G1	H19-3C	FAM	Placenta +/+	100ng/ul	H19-3C	004-H19F1	Eco020-H19_F14	35.51
66	G2	H19-3C	FAM	Placenta +/+	100ng/ul	H19-3C	004-H19F1	Eco020-H19_F14	35.56
67	G3	H19-3C	FAM	Placenta +/+	100ng/ul	H19-3C	004-H19F1	Eco020-H19_F14	35.3
68	G4	H19-3C	FAM	Placenta +/AirT	100ng/ul	H19-3C	004-H19F1	Eco020-H19_F14	35.31
69	G5	H19-3C	FAM	Placenta +/AirT	100ng/ul	H19-3C	004-H19F1	Eco020-H19_F14	35.3
70	G6	H19-3C	FAM	Placenta +/AirT	100ng/ul	H19-3C	004-H19F1	Eco020-H19_F14	35.26
71	G7	H19-3C	FAM	Placenta Thp/+	100ng/ul	H19-3C	004-H19F1	Eco020-H19_F14	35.23
72	G8	H19-3C	FAM	Placenta Thp/+	100ng/ul	H19-3C	004-H19F1	Eco020-H19_F14	35.7
73	G9	H19-3C	FAM	Placenta Thp/+	100ng/ul	H19-3C	004-H19F1	Eco020-H19_F14	35.14
74	G10	H19-3C	FAM	Placenta Thp/AirT	100ng/ul	H19-3C	004-H19F1	Eco020-H19_F14	35.83
75	G11	H19-3C	FAM	Placenta Thp/AirT	100ng/ul	H19-3C	004-H19F1	Eco020-H19_F14	35.84
76	G12	H19-3C	FAM	Placenta Thp/AirT	100ng/ul	H19-3C	004-H19F1	Eco020-H19_F14	35.24
77	H1	H19-3C	FAM	VYS +/+	100ng/ul	H19-3C	004-H19F1	Eco020-H19_F14	34.63
78	H2	H19-3C	FAM	VYS +/+	100ng/ul	H19-3C	004-H19F1	Eco020-H19_F14	34.04			y = -3.341x + 38.232
79	H3	H19-3C	FAM	VYS +/+	100ng/ul	H19-3C	004-H19F1	Eco020-H19_F14	34.32
80	H4	H19-3C	FAM	VYS +/AirT	100ng/ul	H19-3C	004-H19F1	Eco020-H19_F14	34.76
81	H5	H19-3C	FAM	VYS +/AirT	100ng/ul	H19-3C	004-H19F1	Eco020-H19_F14	34.51
82	H6	H19-3C	FAM	VYS +/AirT	100ng/ul	H19-3C	004-H19F1	Eco020-H19_F14	34.71
83	H7	H19-3C	FAM	VYS Thp/+	100ng/ul	H19-3C	004-H19F1	Eco020-H19_F14	35.07
84	H8	H19-3C	FAM	VYS Thp/+	100ng/ul	H19-3C	004-H19F1	Eco020-H19_F14	35.04
85	H9	H19-3C	FAM	VYS Thp/+	100ng/ul	H19-3C	004-H19F1	Eco020-H19_F14	35.01
86	H10	H19-3C	FAM	VYS Thp/AirT	100ng/ul	H19-3C	004-H19F1	Eco020-H19_F14	34.34
87	H11	H19-3C	FAM	VYS Thp/AirT	100ng/ul	H19-3C	004-H19F1	Eco020-H19_F14	34.02
88	H12	H19-3C	FAM	VYS Thp/AirT	100ng/ul	H19-3C	004-H19F1	Eco020-H19_F14	35.19

## Sheet: 96
SDS 2.3	AQ Results	1
Filename	120811_3C_a2_H19
PlateID
Assay Type	Absolute Quantification
Run DateTime	2011-12-08 15:01:06
Operator
ThermalCycleParams
Sample Information
Well	Sample Name	Detector	Reporter	Samples			Bait	Prey	Ct
1	A1	Slc22a3-3C	FAM	IGF2R BAC library 1:4	(stock 1:100)		Eco_034-a3_F3	Eco_096_F3	30.17		30.17	0.0707107	1000	3
2	A2	Slc22a3-3C	FAM	IGF2R BAC library 1:4	(stock 1:100)		Eco_034-a3_F3	Eco_096_F3	30.27
3	A3	Slc22a3-3C	FAM	IGF2R BAC library 1:16	(stock 1:400)		Eco_034-a3_F3	Eco_096_F3	33.28		33.22	0.0848528	250	2.39794
4	A4	Slc22a3-3C	FAM	IGF2R BAC library 1:16	(stock 1:400)		Eco_034-a3_F3	Eco_096_F3	33.16
5	A5	Slc22a3-3C	FAM	IGF2R BAC library 1:64	(stock 1:1600)		Eco_034-a3_F3	Eco_096_F3	36.19		35.79	0.282843	62.5	1.79588
6	A6	Slc22a3-3C	FAM	IGF2R BAC library 1:64	(stock 1:1600)		Eco_034-a3_F3	Eco_096_F3	35.79
7	A7	Slc22a3-3C	FAM	IGF2R BAC library 1:256	(stock 1:6400)		Eco_034-a3_F3	Eco_096_F3	38.2		37.215	1.393	15.625	1.19382
8	A8	Slc22a3-3C	FAM	IGF2R BAC library 1:256	(stock 1:6400)		Eco_034-a3_F3	Eco_096_F3	36.23
9	B1	Slc22a3-3C	FAM	Placenta 0% WT	100ng/ul		Eco_034-a3_F3	Eco_096_F3	50
10	B2	Slc22a3-3C	FAM	Placenta 0% WT	100ng/ul		Eco_034-a3_F3	Eco_096_F3	40.26
11	B3	Slc22a3-3C	FAM	Placenta 0% WT	100ng/ul		Eco_034-a3_F3	Eco_096_F3	50
12	B4	Slc22a3-3C	FAM	Embryo +/+	100ng/ul		Eco_034-a3_F3	Eco_096_F3	35.1
13	B5	Slc22a3-3C	FAM	Embryo +/+	100ng/ul		Eco_034-a3_F3	Eco_096_F3	36.24
14	B6	Slc22a3-3C	FAM	Embryo +/+	100ng/ul		Eco_034-a3_F3	Eco_096_F3	37.35
15	B7	Slc22a3-3C	FAM	Embryo +/AirT	100ng/ul		Eco_034-a3_F3	Eco_096_F3	36.68
16	B8	Slc22a3-3C	FAM	Embryo +/AirT	100ng/ul		Eco_034-a3_F3	Eco_096_F3	37.46
17	B9	Slc22a3-3C	FAM	Embryo +/AirT	100ng/ul		Eco_034-a3_F3	Eco_096_F3	35.8
18	B10	Slc22a3-3C	FAM	Embryo Thp/+	100ng/ul		Eco_034-a3_F3	Eco_096_F3	50	x
19	B11	Slc22a3-3C	FAM	Embryo Thp/+	100ng/ul		Eco_034-a3_F3	Eco_096_F3	35.36
20	B12	Slc22a3-3C	FAM	Embryo Thp/+	100ng/ul		Eco_034-a3_F3	Eco_096_F3	37.31
21	C1	Slc22a3-3C	FAM	Placenta +/+	100ng/ul		Eco_034-a3_F3	Eco_096_F3	33.63
22	C2	Slc22a3-3C	FAM	Placenta +/+	100ng/ul		Eco_034-a3_F3	Eco_096_F3	33.47
23	C3	Slc22a3-3C	FAM	Placenta +/+	100ng/ul		Eco_034-a3_F3	Eco_096_F3	33.65
24	C4	Slc22a3-3C	FAM	Placenta +/AirT	100ng/ul		Eco_034-a3_F3	Eco_096_F3	34.02
25	C5	Slc22a3-3C	FAM	Placenta +/AirT	100ng/ul		Eco_034-a3_F3	Eco_096_F3	33.82
26	C6	Slc22a3-3C	FAM	Placenta +/AirT	100ng/ul		Eco_034-a3_F3	Eco_096_F3	35.3
27	C7	Slc22a3-3C	FAM	Placenta Thp/+	100ng/ul		Eco_034-a3_F3	Eco_096_F3	35.04
28	C8	Slc22a3-3C	FAM	Placenta Thp/+	100ng/ul		Eco_034-a3_F3	Eco_096_F3	35.58
29	C9	Slc22a3-3C	FAM	Placenta Thp/+	100ng/ul		Eco_034-a3_F3	Eco_096_F3	35.53
30	C10	Slc22a3-3C	FAM	Placenta Thp/AirT	100ng/ul		Eco_034-a3_F3	Eco_096_F3	34.46
31	C11	Slc22a3-3C	FAM	Placenta Thp/AirT	100ng/ul		Eco_034-a3_F3	Eco_096_F3	33.65
32	C12	Slc22a3-3C	FAM	Placenta Thp/AirT	100ng/ul		Eco_034-a3_F3	Eco_096_F3	35.79
33	D1	Slc22a3-3C	FAM	VYS +/+	100ng/ul		Eco_034-a3_F3	Eco_096_F3	34.18
34	D2	Slc22a3-3C	FAM	VYS +/+	100ng/ul		Eco_034-a3_F3	Eco_096_F3	33.04
35	D3	Slc22a3-3C	FAM	VYS +/+	100ng/ul		Eco_034-a3_F3	Eco_096_F3	32.61
36	D4	Slc22a3-3C	FAM	VYS +/AirT	100ng/ul		Eco_034-a3_F3	Eco_096_F3	33.72
37	D5	Slc22a3-3C	FAM	VYS +/AirT	100ng/ul		Eco_034-a3_F3	Eco_096_F3	33.25
38	D6	Slc22a3-3C	FAM	VYS +/AirT	100ng/ul		Eco_034-a3_F3	Eco_096_F3	32.59
39	D7	Slc22a3-3C	FAM	VYS Thp/+	100ng/ul		Eco_034-a3_F3	Eco_096_F3	35.87
40	D8	Slc22a3-3C	FAM	VYS Thp/+	100ng/ul		Eco_034-a3_F3	Eco_096_F3	35.37
41	D9	Slc22a3-3C	FAM	VYS Thp/+	100ng/ul		Eco_034-a3_F3	Eco_096_F3	35.2
42	D10	Slc22a3-3C	FAM	VYS Thp/AirT	100ng/ul		Eco_034-a3_F3	Eco_096_F3	35.32
43	D11	Slc22a3-3C	FAM	VYS Thp/AirT	100ng/ul		Eco_034-a3_F3	Eco_096_F3	34.31
44	D12	Slc22a3-3C	FAM	VYS Thp/AirT	100ng/ul		Eco_034-a3_F3	Eco_096_F3	34.06
45	E1	Slc22a3-3C	FAM	IGF2R BAC library 1:4	100ng/ul		Eco_034-a3_F3	Eco_097_F1	30.79
46	E2	Slc22a3-3C	FAM	IGF2R BAC library 1:4	100ng/ul		Eco_034-a3_F3	Eco_097_F1	30.52
47	E3	Slc22a3-3C	FAM	IGF2R BAC library 1:16	100ng/ul		Eco_034-a3_F3	Eco_097_F1	32.79
48	E4	Slc22a3-3C	FAM	IGF2R BAC library 1:16	100ng/ul		Eco_034-a3_F3	Eco_097_F1	33.13
49	E5	Slc22a3-3C	FAM	IGF2R BAC library 1:64	100ng/ul		Eco_034-a3_F3	Eco_097_F1	36.81
50	E6	Slc22a3-3C	FAM	IGF2R BAC library 1:64	100ng/ul		Eco_034-a3_F3	Eco_097_F1	36.08
51	E7	Slc22a3-3C	FAM	IGF2R BAC library 1:256	100ng/ul		Eco_034-a3_F3	Eco_097_F1	37.47
52	E8	Slc22a3-3C	FAM	IGF2R BAC library 1:256	100ng/ul		Eco_034-a3_F3	Eco_097_F1	50
53	F1	Slc22a3-3C	FAM	Placenta 0% WT	100ng/ul		Eco_034-a3_F3	Eco_097_F1	43.85
54	F2	Slc22a3-3C	FAM	Placenta 0% WT	100ng/ul		Eco_034-a3_F3	Eco_097_F1	50
55	F3	Slc22a3-3C	FAM	Placenta 0% WT	100ng/ul		Eco_034-a3_F3	Eco_097_F1	50
56	F4	Slc22a3-3C	FAM	Embryo +/+	100ng/ul		Eco_034-a3_F3	Eco_097_F1	36.06
57	F5	Slc22a3-3C	FAM	Embryo +/+	100ng/ul		Eco_034-a3_F3	Eco_097_F1	37.12
58	F6	Slc22a3-3C	FAM	Embryo +/+	100ng/ul		Eco_034-a3_F3	Eco_097_F1	34.63
59	F7	Slc22a3-3C	FAM	Embryo +/AirT	100ng/ul		Eco_034-a3_F3	Eco_097_F1	35.9
60	F8	Slc22a3-3C	FAM	Embryo +/AirT	100ng/ul		Eco_034-a3_F3	Eco_097_F1	36.43
61	F9	Slc22a3-3C	FAM	Embryo +/AirT	100ng/ul		Eco_034-a3_F3	Eco_097_F1	35.92
62	F10	Slc22a3-3C	FAM	Embryo Thp/+	100ng/ul		Eco_034-a3_F3	Eco_097_F1	35.81
63	F11	Slc22a3-3C	FAM	Embryo Thp/+	100ng/ul		Eco_034-a3_F3	Eco_097_F1	39.19
64	F12	Slc22a3-3C	FAM	Embryo Thp/+	100ng/ul		Eco_034-a3_F3	Eco_097_F1	36.59
65	G1	Slc22a3-3C	FAM	Placenta +/+	100ng/ul		Eco_034-a3_F3	Eco_097_F1	34.53
66	G2	Slc22a3-3C	FAM	Placenta +/+	100ng/ul		Eco_034-a3_F3	Eco_097_F1	34.26
67	G3	Slc22a3-3C	FAM	Placenta +/+	100ng/ul		Eco_034-a3_F3	Eco_097_F1	34.26
68	G4	Slc22a3-3C	FAM	Placenta +/AirT	100ng/ul		Eco_034-a3_F3	Eco_097_F1	34.1
69	G5	Slc22a3-3C	FAM	Placenta +/AirT	100ng/ul		Eco_034-a3_F3	Eco_097_F1	34.86
70	G6	Slc22a3-3C	FAM	Placenta +/AirT	100ng/ul		Eco_034-a3_F3	Eco_097_F1	34.34
71	G7	Slc22a3-3C	FAM	Placenta Thp/+	100ng/ul		Eco_034-a3_F3	Eco_097_F1	35.44
72	G8	Slc22a3-3C	FAM	Placenta Thp/+	100ng/ul		Eco_034-a3_F3	Eco_097_F1	36
73	G9	Slc22a3-3C	FAM	Placenta Thp/+	100ng/ul		Eco_034-a3_F3	Eco_097_F1	34.33
74	G10	Slc22a3-3C	FAM	Placenta Thp/AirT	100ng/ul		Eco_034-a3_F3	Eco_097_F1	50
75	G11	Slc22a3-3C	FAM	Placenta Thp/AirT	100ng/ul		Eco_034-a3_F3	Eco_097_F1	35.69
76	G12	Slc22a3-3C	FAM	Placenta Thp/AirT	100ng/ul		Eco_034-a3_F3	Eco_097_F1	34.77
77	H1	Slc22a3-3C	FAM	VYS +/+	100ng/ul		Eco_034-a3_F3	Eco_097_F1	34.1
78	H2	Slc22a3-3C	FAM	VYS +/+	100ng/ul		Eco_034-a3_F3	Eco_097_F1	33.59
79	H3	Slc22a3-3C	FAM	VYS +/+	100ng/ul		Eco_034-a3_F3	Eco_097_F1	32.38
80	H4	Slc22a3-3C	FAM	VYS +/AirT	100ng/ul		Eco_034-a3_F3	Eco_097_F1	33.69
81	H5	Slc22a3-3C	FAM	VYS +/AirT	100ng/ul		Eco_034-a3_F3	Eco_097_F1	33.06
82	H6	Slc22a3-3C	FAM	VYS +/AirT	100ng/ul		Eco_034-a3_F3	Eco_097_F1	32.7
83	H7	Slc22a3-3C	FAM	VYS Thp/+	100ng/ul		Eco_034-a3_F3	Eco_097_F1	37.51
84	H8	Slc22a3-3C	FAM	VYS Thp/+	100ng/ul		Eco_034-a3_F3	Eco_097_F1	36
85	H9	Slc22a3-3C	FAM	VYS Thp/+	100ng/ul		Eco_034-a3_F3	Eco_097_F1	36.24
86	H10	Slc22a3-3C	FAM	VYS Thp/AirT	100ng/ul		Eco_034-a3_F3	Eco_097_F1	34.59
87	H11	Slc22a3-3C	FAM	VYS Thp/AirT	100ng/ul		Eco_034-a3_F3	Eco_097_F1	33.58
88	H12	Slc22a3-3C	FAM	VYS Thp/AirT	100ng/ul		Eco_034-a3_F3	Eco_097_F1	32.51

## Sheet: 97, 122
SDS 2.3	AQ Results	1
Filename	120811_3C_a2_H19
PlateID
Assay Type	Absolute Quantification
Run DateTime	2011-12-08 15:01:06
Operator
ThermalCycleParams
Sample Information
Well	Sample Name	Detector	Reporter	Samples			Bait	Prey	Ct
1	A1	Slc22a3-3C	FAM	IGF2R BAC library 1:4	(stock 1:100)		Eco_034-a3_F3	Eco_097_F1	29.67		30.04	0.523259	1000	3
2	A2	Slc22a3-3C	FAM	IGF2R BAC library 1:4	(stock 1:100)		Eco_034-a3_F3	Eco_097_F1	30.41
3	A3	Slc22a3-3C	FAM	IGF2R BAC library 1:16	(stock 1:400)		Eco_034-a3_F3	Eco_097_F1	32.33		32.36	0.0424264	250	2.39794
4	A4	Slc22a3-3C	FAM	IGF2R BAC library 1:16	(stock 1:400)		Eco_034-a3_F3	Eco_097_F1	32.39
5	A5	Slc22a3-3C	FAM	IGF2R BAC library 1:64	(stock 1:1600)		Eco_034-a3_F3	Eco_097_F1	35.05		35.05	0.806102	62.5	1.79588
6	A6	Slc22a3-3C	FAM	IGF2R BAC library 1:64	(stock 1:1600)		Eco_034-a3_F3	Eco_097_F1	36.19
7	A7	Slc22a3-3C	FAM	IGF2R BAC library 1:256	(stock 1:6400)		Eco_034-a3_F3	Eco_097_F1	50		35.01	10.5995	15.625	1.19382
8	A8	Slc22a3-3C	FAM	IGF2R BAC library 1:256	(stock 1:6400)		Eco_034-a3_F3	Eco_097_F1	35.01
9	B1	Slc22a3-3C	FAM	Placenta 0% WT	100ng/ul		Eco_034-a3_F3	Eco_097_F1	40.97
10	B2	Slc22a3-3C	FAM	Placenta 0% WT	100ng/ul		Eco_034-a3_F3	Eco_097_F1	45.32
11	B3	Slc22a3-3C	FAM	Placenta 0% WT	100ng/ul		Eco_034-a3_F3	Eco_097_F1	50
12	B4	Slc22a3-3C	FAM	Embryo +/+	100ng/ul		Eco_034-a3_F3	Eco_097_F1	35.93
13	B5	Slc22a3-3C	FAM	Embryo +/+	100ng/ul		Eco_034-a3_F3	Eco_097_F1	45.45
14	B6	Slc22a3-3C	FAM	Embryo +/+	100ng/ul		Eco_034-a3_F3	Eco_097_F1	35.84
15	B7	Slc22a3-3C	FAM	Embryo +/AirT	100ng/ul		Eco_034-a3_F3	Eco_097_F1	35
16	B8	Slc22a3-3C	FAM	Embryo +/AirT	100ng/ul		Eco_034-a3_F3	Eco_097_F1	35.64
17	B9	Slc22a3-3C	FAM	Embryo +/AirT	100ng/ul		Eco_034-a3_F3	Eco_097_F1	36.25
18	B10	Slc22a3-3C	FAM	Embryo Thp/+	100ng/ul		Eco_034-a3_F3	Eco_097_F1	35.75
19	B11	Slc22a3-3C	FAM	Embryo Thp/+	100ng/ul		Eco_034-a3_F3	Eco_097_F1	37
20	B12	Slc22a3-3C	FAM	Embryo Thp/+	100ng/ul		Eco_034-a3_F3	Eco_097_F1	37.39
21	C1	Slc22a3-3C	FAM	Placenta +/+	100ng/ul		Eco_034-a3_F3	Eco_097_F1	34.67
22	C2	Slc22a3-3C	FAM	Placenta +/+	100ng/ul		Eco_034-a3_F3	Eco_097_F1	34.02
23	C3	Slc22a3-3C	FAM	Placenta +/+	100ng/ul		Eco_034-a3_F3	Eco_097_F1	33.86
24	C4	Slc22a3-3C	FAM	Placenta +/AirT	100ng/ul		Eco_034-a3_F3	Eco_097_F1	34.64
25	C5	Slc22a3-3C	FAM	Placenta +/AirT	100ng/ul		Eco_034-a3_F3	Eco_097_F1	35.12
26	C6	Slc22a3-3C	FAM	Placenta +/AirT	100ng/ul		Eco_034-a3_F3	Eco_097_F1	34.75
27	C7	Slc22a3-3C	FAM	Placenta Thp/+	100ng/ul		Eco_034-a3_F3	Eco_097_F1	37.38
28	C8	Slc22a3-3C	FAM	Placenta Thp/+	100ng/ul		Eco_034-a3_F3	Eco_097_F1	36.01
29	C9	Slc22a3-3C	FAM	Placenta Thp/+	100ng/ul		Eco_034-a3_F3	Eco_097_F1	37.54
30	C10	Slc22a3-3C	FAM	Placenta Thp/AirT	100ng/ul		Eco_034-a3_F3	Eco_097_F1	36.28
31	C11	Slc22a3-3C	FAM	Placenta Thp/AirT	100ng/ul		Eco_034-a3_F3	Eco_097_F1	34.25
32	C12	Slc22a3-3C	FAM	Placenta Thp/AirT	100ng/ul		Eco_034-a3_F3	Eco_097_F1	34.1
33	D1	Slc22a3-3C	FAM	VYS +/+	100ng/ul		Eco_034-a3_F3	Eco_097_F1	33.98
34	D2	Slc22a3-3C	FAM	VYS +/+	100ng/ul		Eco_034-a3_F3	Eco_097_F1	33.17
35	D3	Slc22a3-3C	FAM	VYS +/+	100ng/ul		Eco_034-a3_F3	Eco_097_F1	34.13
36	D4	Slc22a3-3C	FAM	VYS +/AirT	100ng/ul		Eco_034-a3_F3	Eco_097_F1	32.44
37	D5	Slc22a3-3C	FAM	VYS +/AirT	100ng/ul		Eco_034-a3_F3	Eco_097_F1	32.79
38	D6	Slc22a3-3C	FAM	VYS +/AirT	100ng/ul		Eco_034-a3_F3	Eco_097_F1	33.67
39	D7	Slc22a3-3C	FAM	VYS Thp/+	100ng/ul		Eco_034-a3_F3	Eco_097_F1	50
40	D8	Slc22a3-3C	FAM	VYS Thp/+	100ng/ul		Eco_034-a3_F3	Eco_097_F1	34.78
41	D9	Slc22a3-3C	FAM	VYS Thp/+	100ng/ul		Eco_034-a3_F3	Eco_097_F1	34.5
42	D10	Slc22a3-3C	FAM	VYS Thp/AirT	100ng/ul		Eco_034-a3_F3	Eco_097_F1	33.93
43	D11	Slc22a3-3C	FAM	VYS Thp/AirT	100ng/ul		Eco_034-a3_F3	Eco_097_F1	33.94
44	D12	Slc22a3-3C	FAM	VYS Thp/AirT	100ng/ul		Eco_034-a3_F3	Eco_097_F1	35.09
45	E1	Slc22a3-3C	FAM	IGF2R BAC library 1:4	100ng/ul		Eco_034-a3_F4	Eco_122_F1	31.87		31.935	0.0919239	1000	3
46	E2	Slc22a3-3C	FAM	IGF2R BAC library 1:4	100ng/ul		Eco_034-a3_F4	Eco_122_F1	32
47	E3	Slc22a3-3C	FAM	IGF2R BAC library 1:16	100ng/ul		Eco_034-a3_F4	Eco_122_F1	34.3		34.25	0.0707107	250	2.39794
48	E4	Slc22a3-3C	FAM	IGF2R BAC library 1:16	100ng/ul		Eco_034-a3_F4	Eco_122_F1	34.2
49	E5	Slc22a3-3C	FAM	IGF2R BAC library 1:64	100ng/ul		Eco_034-a3_F4	Eco_122_F1	35.23		36.3	1.51321	62.5	1.79588
50	E6	Slc22a3-3C	FAM	IGF2R BAC library 1:64	100ng/ul		Eco_034-a3_F4	Eco_122_F1	37.37
51	E7	Slc22a3-3C	FAM	IGF2R BAC library 1:256	100ng/ul		Eco_034-a3_F4	Eco_122_F1	41.42		38.33	2.18496	15.625	1.19382
52	E8	Slc22a3-3C	FAM	IGF2R BAC library 1:256	100ng/ul		Eco_034-a3_F4	Eco_122_F1	38.33
53	F1	Slc22a3-3C	FAM	Placenta 0% WT	100ng/ul		Eco_034-a3_F4	Eco_122_F1	39.11
54	F2	Slc22a3-3C	FAM	Placenta 0% WT	100ng/ul		Eco_034-a3_F4	Eco_122_F1	50
55	F3	Slc22a3-3C	FAM	Placenta 0% WT	100ng/ul		Eco_034-a3_F4	Eco_122_F1	50
56	F4	Slc22a3-3C	FAM	Embryo +/+	100ng/ul		Eco_034-a3_F4	Eco_122_F1	35.49
57	F5	Slc22a3-3C	FAM	Embryo +/+	100ng/ul		Eco_034-a3_F4	Eco_122_F1	39.31
58	F6	Slc22a3-3C	FAM	Embryo +/+	100ng/ul		Eco_034-a3_F4	Eco_122_F1	37.07
59	F7	Slc22a3-3C	FAM	Embryo +/AirT	100ng/ul		Eco_034-a3_F4	Eco_122_F1	47.44
60	F8	Slc22a3-3C	FAM	Embryo +/AirT	100ng/ul		Eco_034-a3_F4	Eco_122_F1	50
61	F9	Slc22a3-3C	FAM	Embryo +/AirT	100ng/ul		Eco_034-a3_F4	Eco_122_F1	35.02
62	F10	Slc22a3-3C	FAM	Embryo Thp/+	100ng/ul		Eco_034-a3_F4	Eco_122_F1	41.58
63	F11	Slc22a3-3C	FAM	Embryo Thp/+	100ng/ul		Eco_034-a3_F4	Eco_122_F1	38.05
64	F12	Slc22a3-3C	FAM	Embryo Thp/+	100ng/ul		Eco_034-a3_F4	Eco_122_F1	36.99
65	G1	Slc22a3-3C	FAM	Placenta +/+	100ng/ul		Eco_034-a3_F4	Eco_122_F1	36.25
66	G2	Slc22a3-3C	FAM	Placenta +/+	100ng/ul		Eco_034-a3_F4	Eco_122_F1	36.34
67	G3	Slc22a3-3C	FAM	Placenta +/+	100ng/ul		Eco_034-a3_F4	Eco_122_F1	34.27
68	G4	Slc22a3-3C	FAM	Placenta +/AirT	100ng/ul		Eco_034-a3_F4	Eco_122_F1	34.62
69	G5	Slc22a3-3C	FAM	Placenta +/AirT	100ng/ul		Eco_034-a3_F4	Eco_122_F1	35.85
70	G6	Slc22a3-3C	FAM	Placenta +/AirT	100ng/ul		Eco_034-a3_F4	Eco_122_F1	36.07
71	G7	Slc22a3-3C	FAM	Placenta Thp/+	100ng/ul		Eco_034-a3_F4	Eco_122_F1	35.45
72	G8	Slc22a3-3C	FAM	Placenta Thp/+	100ng/ul		Eco_034-a3_F4	Eco_122_F1	36.71
73	G9	Slc22a3-3C	FAM	Placenta Thp/+	100ng/ul		Eco_034-a3_F4	Eco_122_F1	38.15
74	G10	Slc22a3-3C	FAM	Placenta Thp/AirT	100ng/ul		Eco_034-a3_F4	Eco_122_F1	36.75
75	G11	Slc22a3-3C	FAM	Placenta Thp/AirT	100ng/ul		Eco_034-a3_F4	Eco_122_F1	36.34
76	G12	Slc22a3-3C	FAM	Placenta Thp/AirT	100ng/ul		Eco_034-a3_F4	Eco_122_F1	35.89
77	H1	Slc22a3-3C	FAM	VYS +/+	100ng/ul		Eco_034-a3_F4	Eco_122_F1	34.7
78	H2	Slc22a3-3C	FAM	VYS +/+	100ng/ul		Eco_034-a3_F4	Eco_122_F1	34.35
79	H3	Slc22a3-3C	FAM	VYS +/+	100ng/ul		Eco_034-a3_F4	Eco_122_F1	35.35
80	H4	Slc22a3-3C	FAM	VYS +/AirT	100ng/ul		Eco_034-a3_F4	Eco_122_F1	33.86
81	H5	Slc22a3-3C	FAM	VYS +/AirT	100ng/ul		Eco_034-a3_F4	Eco_122_F1	34.4
82	H6	Slc22a3-3C	FAM	VYS +/AirT	100ng/ul		Eco_034-a3_F4	Eco_122_F1	33.45
83	H7	Slc22a3-3C	FAM	VYS Thp/+	100ng/ul		Eco_034-a3_F4	Eco_122_F1	50
84	H8	Slc22a3-3C	FAM	VYS Thp/+	100ng/ul		Eco_034-a3_F4	Eco_122_F1	36
85	H9	Slc22a3-3C	FAM	VYS Thp/+	100ng/ul		Eco_034-a3_F4	Eco_122_F1	50
86	H10	Slc22a3-3C	FAM	VYS Thp/AirT	100ng/ul		Eco_034-a3_F4	Eco_122_F1	34.34
87	H11	Slc22a3-3C	FAM	VYS Thp/AirT	100ng/ul		Eco_034-a3_F4	Eco_122_F1	34.26
88	H12	Slc22a3-3C	FAM	VYS Thp/AirT	100ng/ul		Eco_034-a3_F4	Eco_122_F1	35.22

## Sheet: 98, 99
SDS 2.3	AQ Results	1
Filename	120811_3C_a2_H19
PlateID
Assay Type	Absolute Quantification
Run DateTime	2011-12-08 15:01:06
Operator
ThermalCycleParams
Sample Information
Well	Sample Name	Detector	Reporter	Samples			Bait	Prey	Ct
1	A1	Slc22a3-3C	FAM	IGF2R BAC library 1:4	(stock 1:100)		Eco_034-a3_F3	Eco_098_F1	31.06		30.84	0.311127	1000	3
2	A2	Slc22a3-3C	FAM	IGF2R BAC library 1:4	(stock 1:100)		Eco_034-a3_F3	Eco_098_F1	30.62
3	A3	Slc22a3-3C	FAM	IGF2R BAC library 1:16	(stock 1:400)		Eco_034-a3_F3	Eco_098_F1	33.51		33.365	0.205061	250	2.39794
4	A4	Slc22a3-3C	FAM	IGF2R BAC library 1:16	(stock 1:400)		Eco_034-a3_F3	Eco_098_F1	33.22
5	A5	Slc22a3-3C	FAM	IGF2R BAC library 1:64	(stock 1:1600)		Eco_034-a3_F3	Eco_098_F1	50		35.63	10.1611	62.5	1.79588
6	A6	Slc22a3-3C	FAM	IGF2R BAC library 1:64	(stock 1:1600)		Eco_034-a3_F3	Eco_098_F1	35.63
7	A7	Slc22a3-3C	FAM	IGF2R BAC library 1:256	(stock 1:6400)		Eco_034-a3_F3	Eco_098_F1	37		37	9.19239	15.625	1.19382
8	A8	Slc22a3-3C	FAM	IGF2R BAC library 1:256	(stock 1:6400)		Eco_034-a3_F3	Eco_098_F1	50
9	B1	Slc22a3-3C	FAM	Placenta 0% WT	100ng/ul		Eco_034-a3_F3	Eco_098_F1	50
10	B2	Slc22a3-3C	FAM	Placenta 0% WT	100ng/ul		Eco_034-a3_F3	Eco_098_F1	50
11	B3	Slc22a3-3C	FAM	Placenta 0% WT	100ng/ul		Eco_034-a3_F3	Eco_098_F1	40.83
12	B4	Slc22a3-3C	FAM	Embryo +/+	100ng/ul		Eco_034-a3_F3	Eco_098_F1	35.59
13	B5	Slc22a3-3C	FAM	Embryo +/+	100ng/ul		Eco_034-a3_F3	Eco_098_F1	36.13
14	B6	Slc22a3-3C	FAM	Embryo +/+	100ng/ul		Eco_034-a3_F3	Eco_098_F1	34.51
15	B7	Slc22a3-3C	FAM	Embryo +/AirT	100ng/ul		Eco_034-a3_F3	Eco_098_F1	36.9
16	B8	Slc22a3-3C	FAM	Embryo +/AirT	100ng/ul		Eco_034-a3_F3	Eco_098_F1	35.33
17	B9	Slc22a3-3C	FAM	Embryo +/AirT	100ng/ul		Eco_034-a3_F3	Eco_098_F1	36.09
18	B10	Slc22a3-3C	FAM	Embryo Thp/+	100ng/ul		Eco_034-a3_F3	Eco_098_F1	36.36
19	B11	Slc22a3-3C	FAM	Embryo Thp/+	100ng/ul		Eco_034-a3_F3	Eco_098_F1	36.87
20	B12	Slc22a3-3C	FAM	Embryo Thp/+	100ng/ul		Eco_034-a3_F3	Eco_098_F1	35.82
21	C1	Slc22a3-3C	FAM	Placenta +/+	100ng/ul		Eco_034-a3_F3	Eco_098_F1	34.51
22	C2	Slc22a3-3C	FAM	Placenta +/+	100ng/ul		Eco_034-a3_F3	Eco_098_F1	35.55
23	C3	Slc22a3-3C	FAM	Placenta +/+	100ng/ul		Eco_034-a3_F3	Eco_098_F1	34.62
24	C4	Slc22a3-3C	FAM	Placenta +/AirT	100ng/ul		Eco_034-a3_F3	Eco_098_F1	34.06
25	C5	Slc22a3-3C	FAM	Placenta +/AirT	100ng/ul		Eco_034-a3_F3	Eco_098_F1	34.2
26	C6	Slc22a3-3C	FAM	Placenta +/AirT	100ng/ul		Eco_034-a3_F3	Eco_098_F1	33.3
27	C7	Slc22a3-3C	FAM	Placenta Thp/+	100ng/ul		Eco_034-a3_F3	Eco_098_F1	37.39
28	C8	Slc22a3-3C	FAM	Placenta Thp/+	100ng/ul		Eco_034-a3_F3	Eco_098_F1	37.42
29	C9	Slc22a3-3C	FAM	Placenta Thp/+	100ng/ul		Eco_034-a3_F3	Eco_098_F1	35.1
30	C10	Slc22a3-3C	FAM	Placenta Thp/AirT	100ng/ul		Eco_034-a3_F3	Eco_098_F1	35.28
31	C11	Slc22a3-3C	FAM	Placenta Thp/AirT	100ng/ul		Eco_034-a3_F3	Eco_098_F1	34.28
32	C12	Slc22a3-3C	FAM	Placenta Thp/AirT	100ng/ul		Eco_034-a3_F3	Eco_098_F1	35.11
33	D1	Slc22a3-3C	FAM	VYS +/+	100ng/ul		Eco_034-a3_F3	Eco_098_F1	33.8
34	D2	Slc22a3-3C	FAM	VYS +/+	100ng/ul		Eco_034-a3_F3	Eco_098_F1	33.2
35	D3	Slc22a3-3C	FAM	VYS +/+	100ng/ul		Eco_034-a3_F3	Eco_098_F1	33.26
36	D4	Slc22a3-3C	FAM	VYS +/AirT	100ng/ul		Eco_034-a3_F3	Eco_098_F1	32.9
37	D5	Slc22a3-3C	FAM	VYS +/AirT	100ng/ul		Eco_034-a3_F3	Eco_098_F1	33.49
38	D6	Slc22a3-3C	FAM	VYS +/AirT	100ng/ul		Eco_034-a3_F3	Eco_098_F1	33.54
39	D7	Slc22a3-3C	FAM	VYS Thp/+	100ng/ul		Eco_034-a3_F3	Eco_098_F1	35.21
40	D8	Slc22a3-3C	FAM	VYS Thp/+	100ng/ul		Eco_034-a3_F3	Eco_098_F1	35.82
41	D9	Slc22a3-3C	FAM	VYS Thp/+	100ng/ul		Eco_034-a3_F3	Eco_098_F1	35.28
42	D10	Slc22a3-3C	FAM	VYS Thp/AirT	100ng/ul		Eco_034-a3_F3	Eco_098_F1	33.6
43	D11	Slc22a3-3C	FAM	VYS Thp/AirT	100ng/ul		Eco_034-a3_F3	Eco_098_F1	34.14
44	D12	Slc22a3-3C	FAM	VYS Thp/AirT	100ng/ul		Eco_034-a3_F3	Eco_098_F1	34.58
45	E1	Slc22a3-3C	FAM	IGF2R BAC library 1:4	100ng/ul		Eco_034-a3_F3	Eco_099_R1	30.39		30.54	0.212132	1000	3
46	E2	Slc22a3-3C	FAM	IGF2R BAC library 1:4	100ng/ul		Eco_034-a3_F3	Eco_099_R1	30.69
47	E3	Slc22a3-3C	FAM	IGF2R BAC library 1:16	100ng/ul		Eco_034-a3_F3	Eco_099_R1	33.23		32.96	0.381838	250	2.39794
48	E4	Slc22a3-3C	FAM	IGF2R BAC library 1:16	100ng/ul		Eco_034-a3_F3	Eco_099_R1	32.69
49	E5	Slc22a3-3C	FAM	IGF2R BAC library 1:64	100ng/ul		Eco_034-a3_F3	Eco_099_R1	37.31		36.03	0.905097	62.5	1.79588
50	E6	Slc22a3-3C	FAM	IGF2R BAC library 1:64	100ng/ul		Eco_034-a3_F3	Eco_099_R1	36.03
51	E7	Slc22a3-3C	FAM	IGF2R BAC library 1:256	100ng/ul		Eco_034-a3_F3	Eco_099_R1	50		37.28	8.9944	15.625	1.19382
52	E8	Slc22a3-3C	FAM	IGF2R BAC library 1:256	100ng/ul		Eco_034-a3_F3	Eco_099_R1	37.28
53	F1	Slc22a3-3C	FAM	Placenta 0% WT	100ng/ul		Eco_034-a3_F3	Eco_099_R1	50
54	F2	Slc22a3-3C	FAM	Placenta 0% WT	100ng/ul		Eco_034-a3_F3	Eco_099_R1	41.12
55	F3	Slc22a3-3C	FAM	Placenta 0% WT	100ng/ul		Eco_034-a3_F3	Eco_099_R1	41.86
56	F4	Slc22a3-3C	FAM	Embryo +/+	100ng/ul		Eco_034-a3_F3	Eco_099_R1	36.64
57	F5	Slc22a3-3C	FAM	Embryo +/+	100ng/ul		Eco_034-a3_F3	Eco_099_R1	35.33
58	F6	Slc22a3-3C	FAM	Embryo +/+	100ng/ul		Eco_034-a3_F3	Eco_099_R1	50
59	F7	Slc22a3-3C	FAM	Embryo +/AirT	100ng/ul		Eco_034-a3_F3	Eco_099_R1	35.28
60	F8	Slc22a3-3C	FAM	Embryo +/AirT	100ng/ul		Eco_034-a3_F3	Eco_099_R1	50
61	F9	Slc22a3-3C	FAM	Embryo +/AirT	100ng/ul		Eco_034-a3_F3	Eco_099_R1	50
62	F10	Slc22a3-3C	FAM	Embryo Thp/+	100ng/ul		Eco_034-a3_F3	Eco_099_R1	38
63	F11	Slc22a3-3C	FAM	Embryo Thp/+	100ng/ul		Eco_034-a3_F3	Eco_099_R1	35.63
64	F12	Slc22a3-3C	FAM	Embryo Thp/+	100ng/ul		Eco_034-a3_F3	Eco_099_R1	50
65	G1	Slc22a3-3C	FAM	Placenta +/+	100ng/ul		Eco_034-a3_F3	Eco_099_R1	35.02
66	G2	Slc22a3-3C	FAM	Placenta +/+	100ng/ul		Eco_034-a3_F3	Eco_099_R1	34.68
67	G3	Slc22a3-3C	FAM	Placenta +/+	100ng/ul		Eco_034-a3_F3	Eco_099_R1	34.42
68	G4	Slc22a3-3C	FAM	Placenta +/AirT	100ng/ul		Eco_034-a3_F3	Eco_099_R1	33.62
69	G5	Slc22a3-3C	FAM	Placenta +/AirT	100ng/ul		Eco_034-a3_F3	Eco_099_R1	34.3
70	G6	Slc22a3-3C	FAM	Placenta +/AirT	100ng/ul		Eco_034-a3_F3	Eco_099_R1	33.9
71	G7	Slc22a3-3C	FAM	Placenta Thp/+	100ng/ul		Eco_034-a3_F3	Eco_099_R1	34.95
72	G8	Slc22a3-3C	FAM	Placenta Thp/+	100ng/ul		Eco_034-a3_F3	Eco_099_R1	36.83
73	G9	Slc22a3-3C	FAM	Placenta Thp/+	100ng/ul		Eco_034-a3_F3	Eco_099_R1	34.67
74	G10	Slc22a3-3C	FAM	Placenta Thp/AirT	100ng/ul		Eco_034-a3_F3	Eco_099_R1	34.37
75	G11	Slc22a3-3C	FAM	Placenta Thp/AirT	100ng/ul		Eco_034-a3_F3	Eco_099_R1	35.07
76	G12	Slc22a3-3C	FAM	Placenta Thp/AirT	100ng/ul		Eco_034-a3_F3	Eco_099_R1	34.19
77	H1	Slc22a3-3C	FAM	VYS +/+	100ng/ul		Eco_034-a3_F3	Eco_099_R1	33.53
78	H2	Slc22a3-3C	FAM	VYS +/+	100ng/ul		Eco_034-a3_F3	Eco_099_R1	33.37
79	H3	Slc22a3-3C	FAM	VYS +/+	100ng/ul		Eco_034-a3_F3	Eco_099_R1	33.45
80	H4	Slc22a3-3C	FAM	VYS +/AirT	100ng/ul		Eco_034-a3_F3	Eco_099_R1	33.07
81	H5	Slc22a3-3C	FAM	VYS +/AirT	100ng/ul		Eco_034-a3_F3	Eco_099_R1	33.87
82	H6	Slc22a3-3C	FAM	VYS +/AirT	100ng/ul		Eco_034-a3_F3	Eco_099_R1	33.39
83	H7	Slc22a3-3C	FAM	VYS Thp/+	100ng/ul		Eco_034-a3_F3	Eco_099_R1	32.18
84	H8	Slc22a3-3C	FAM	VYS Thp/+	100ng/ul		Eco_034-a3_F3	Eco_099_R1	34.68
85	H9	Slc22a3-3C	FAM	VYS Thp/+	100ng/ul		Eco_034-a3_F3	Eco_099_R1	35.41
86	H10	Slc22a3-3C	FAM	VYS Thp/AirT	100ng/ul		Eco_034-a3_F3	Eco_099_R1	34.04
87	H11	Slc22a3-3C	FAM	VYS Thp/AirT	100ng/ul		Eco_034-a3_F3	Eco_099_R1	34.35
88	H12	Slc22a3-3C	FAM	VYS Thp/AirT	100ng/ul		Eco_034-a3_F3	Eco_099_R1	34.44

## Sheet: 100, 101
Well	Sample Name	Detector	Reporter	Samples			Bait	Prey	Ct
1	A1	Slc22a3-3C	FAM	IGF2R BAC library 1:4	(stock 1:100)		Eco_034-a3_F3	Eco_100_F1	32		32	0.381838	1000	3
2	A2	Slc22a3-3C	FAM	IGF2R BAC library 1:4	(stock 1:100)		Eco_034-a3_F3	Eco_100_F1	31.46
3	A3	Slc22a3-3C	FAM	IGF2R BAC library 1:16	(stock 1:400)		Eco_034-a3_F3	Eco_100_F1	34.28		34.015	0.374767	250	2.39794
4	A4	Slc22a3-3C	FAM	IGF2R BAC library 1:16	(stock 1:400)		Eco_034-a3_F3	Eco_100_F1	33.75
5	A5	Slc22a3-3C	FAM	IGF2R BAC library 1:64	(stock 1:1600)		Eco_034-a3_F3	Eco_100_F1	37.07		37.07	2.12839	62.5	1.79588
6	A6	Slc22a3-3C	FAM	IGF2R BAC library 1:64	(stock 1:1600)		Eco_034-a3_F3	Eco_100_F1	40.08
7	A7	Slc22a3-3C	FAM	IGF2R BAC library 1:256	(stock 1:6400)		Eco_034-a3_F3	Eco_100_F1	50	x	43.64	8.9944	15.625	1.19382
8	A8	Slc22a3-3C	FAM	IGF2R BAC library 1:256	(stock 1:6400)		Eco_034-a3_F3	Eco_100_F1	37.28	x
9	B1	Slc22a3-3C	FAM	Placenta 0% WT	100ng/ul		Eco_034-a3_F3	Eco_100_F1	50
10	B2	Slc22a3-3C	FAM	Placenta 0% WT	100ng/ul		Eco_034-a3_F3	Eco_100_F1	40.49
11	B3	Slc22a3-3C	FAM	Placenta 0% WT	100ng/ul		Eco_034-a3_F3	Eco_100_F1	50
12	B4	Slc22a3-3C	FAM	Embryo +/+	100ng/ul		Eco_034-a3_F3	Eco_100_F1	37.87
13	B5	Slc22a3-3C	FAM	Embryo +/+	100ng/ul		Eco_034-a3_F3	Eco_100_F1	36.85
14	B6	Slc22a3-3C	FAM	Embryo +/+	100ng/ul		Eco_034-a3_F3	Eco_100_F1	36.98
15	B7	Slc22a3-3C	FAM	Embryo +/AirT	100ng/ul		Eco_034-a3_F3	Eco_100_F1	50
16	B8	Slc22a3-3C	FAM	Embryo +/AirT	100ng/ul		Eco_034-a3_F3	Eco_100_F1	35.46
17	B9	Slc22a3-3C	FAM	Embryo +/AirT	100ng/ul		Eco_034-a3_F3	Eco_100_F1	50
18	B10	Slc22a3-3C	FAM	Embryo Thp/+	100ng/ul		Eco_034-a3_F3	Eco_100_F1	50
19	B11	Slc22a3-3C	FAM	Embryo Thp/+	100ng/ul		Eco_034-a3_F3	Eco_100_F1	50
20	B12	Slc22a3-3C	FAM	Embryo Thp/+	100ng/ul		Eco_034-a3_F3	Eco_100_F1	37.43
21	C1	Slc22a3-3C	FAM	Placenta +/+	100ng/ul		Eco_034-a3_F3	Eco_100_F1	35.03
22	C2	Slc22a3-3C	FAM	Placenta +/+	100ng/ul		Eco_034-a3_F3	Eco_100_F1	34.63
23	C3	Slc22a3-3C	FAM	Placenta +/+	100ng/ul		Eco_034-a3_F3	Eco_100_F1	34.1
24	C4	Slc22a3-3C	FAM	Placenta +/AirT	100ng/ul		Eco_034-a3_F3	Eco_100_F1	37.93
25	C5	Slc22a3-3C	FAM	Placenta +/AirT	100ng/ul		Eco_034-a3_F3	Eco_100_F1	35.68
26	C6	Slc22a3-3C	FAM	Placenta +/AirT	100ng/ul		Eco_034-a3_F3	Eco_100_F1	38.61
27	C7	Slc22a3-3C	FAM	Placenta Thp/+	100ng/ul		Eco_034-a3_F3	Eco_100_F1	34.15
28	C8	Slc22a3-3C	FAM	Placenta Thp/+	100ng/ul		Eco_034-a3_F3	Eco_100_F1	35.11
29	C9	Slc22a3-3C	FAM	Placenta Thp/+	100ng/ul		Eco_034-a3_F3	Eco_100_F1	34.28
30	C10	Slc22a3-3C	FAM	Placenta Thp/AirT	100ng/ul		Eco_034-a3_F3	Eco_100_F1	42.89
31	C11	Slc22a3-3C	FAM	Placenta Thp/AirT	100ng/ul		Eco_034-a3_F3	Eco_100_F1	35.53
32	C12	Slc22a3-3C	FAM	Placenta Thp/AirT	100ng/ul		Eco_034-a3_F3	Eco_100_F1	35.19
33	D1	Slc22a3-3C	FAM	VYS +/+	100ng/ul		Eco_034-a3_F3	Eco_100_F1	33.9
34	D2	Slc22a3-3C	FAM	VYS +/+	100ng/ul		Eco_034-a3_F3	Eco_100_F1	33.6
35	D3	Slc22a3-3C	FAM	VYS +/+	100ng/ul		Eco_034-a3_F3	Eco_100_F1	33.37
36	D4	Slc22a3-3C	FAM	VYS +/AirT	100ng/ul		Eco_034-a3_F3	Eco_100_F1	33.66
37	D5	Slc22a3-3C	FAM	VYS +/AirT	100ng/ul		Eco_034-a3_F3	Eco_100_F1	33.35
38	D6	Slc22a3-3C	FAM	VYS +/AirT	100ng/ul		Eco_034-a3_F3	Eco_100_F1	33.91
39	D7	Slc22a3-3C	FAM	VYS Thp/+	100ng/ul		Eco_034-a3_F3	Eco_100_F1	35.68
40	D8	Slc22a3-3C	FAM	VYS Thp/+	100ng/ul		Eco_034-a3_F3	Eco_100_F1	34.59
41	D9	Slc22a3-3C	FAM	VYS Thp/+	100ng/ul		Eco_034-a3_F3	Eco_100_F1	37.36
42	D10	Slc22a3-3C	FAM	VYS Thp/AirT	100ng/ul		Eco_034-a3_F3	Eco_100_F1	34.1
43	D11	Slc22a3-3C	FAM	VYS Thp/AirT	100ng/ul		Eco_034-a3_F3	Eco_100_F1	36.1
44	D12	Slc22a3-3C	FAM	VYS Thp/AirT	100ng/ul		Eco_034-a3_F3	Eco_100_F1	34.63
45	E1	Slc22a3-3C	FAM	IGF2R BAC library 1:4	100ng/ul		Eco_034-a3_F3	Eco_101_F1	31.4		31.35	0.0707107	1000	3
46	E2	Slc22a3-3C	FAM	IGF2R BAC library 1:4	100ng/ul		Eco_034-a3_F3	Eco_101_F1	31.3
47	E3	Slc22a3-3C	FAM	IGF2R BAC library 1:16	100ng/ul		Eco_034-a3_F3	Eco_101_F1	33.92		33.74	0.254558	250	2.39794
48	E4	Slc22a3-3C	FAM	IGF2R BAC library 1:16	100ng/ul		Eco_034-a3_F3	Eco_101_F1	33.56
49	E5	Slc22a3-3C	FAM	IGF2R BAC library 1:64	100ng/ul		Eco_034-a3_F3	Eco_101_F1	36.66		35.35	0.92631	62.5	1.79588
50	E6	Slc22a3-3C	FAM	IGF2R BAC library 1:64	100ng/ul		Eco_034-a3_F3	Eco_101_F1	35.35
51	E7	Slc22a3-3C	FAM	IGF2R BAC library 1:256	100ng/ul		Eco_034-a3_F3	Eco_101_F1	36.43	x	36.43	#DIV/0!	15.625	1.19382
52	E8	Slc22a3-3C	FAM	IGF2R BAC library 1:256	100ng/ul		Eco_034-a3_F3	Eco_101_F1	50
53	F1	Slc22a3-3C	FAM	Placenta 0% WT	100ng/ul		Eco_034-a3_F3	Eco_101_F1	43.6
54	F2	Slc22a3-3C	FAM	Placenta 0% WT	100ng/ul		Eco_034-a3_F3	Eco_101_F1	50
55	F3	Slc22a3-3C	FAM	Placenta 0% WT	100ng/ul		Eco_034-a3_F3	Eco_101_F1	50
56	F4	Slc22a3-3C	FAM	Embryo +/+	100ng/ul		Eco_034-a3_F3	Eco_101_F1	36.67
57	F5	Slc22a3-3C	FAM	Embryo +/+	100ng/ul		Eco_034-a3_F3	Eco_101_F1	35.75
58	F6	Slc22a3-3C	FAM	Embryo +/+	100ng/ul		Eco_034-a3_F3	Eco_101_F1	50
59	F7	Slc22a3-3C	FAM	Embryo +/AirT	100ng/ul		Eco_034-a3_F3	Eco_101_F1	50
60	F8	Slc22a3-3C	FAM	Embryo +/AirT	100ng/ul		Eco_034-a3_F3	Eco_101_F1	50
61	F9	Slc22a3-3C	FAM	Embryo +/AirT	100ng/ul		Eco_034-a3_F3	Eco_101_F1	50
62	F10	Slc22a3-3C	FAM	Embryo Thp/+	100ng/ul		Eco_034-a3_F3	Eco_101_F1	37.56
63	F11	Slc22a3-3C	FAM	Embryo Thp/+	100ng/ul		Eco_034-a3_F3	Eco_101_F1	50
64	F12	Slc22a3-3C	FAM	Embryo Thp/+	100ng/ul		Eco_034-a3_F3	Eco_101_F1	50
65	G1	Slc22a3-3C	FAM	Placenta +/+	100ng/ul		Eco_034-a3_F3	Eco_101_F1	38.42
66	G2	Slc22a3-3C	FAM	Placenta +/+	100ng/ul		Eco_034-a3_F3	Eco_101_F1	35.3
67	G3	Slc22a3-3C	FAM	Placenta +/+	100ng/ul		Eco_034-a3_F3	Eco_101_F1	50
68	G4	Slc22a3-3C	FAM	Placenta +/AirT	100ng/ul		Eco_034-a3_F3	Eco_101_F1	35.21
69	G5	Slc22a3-3C	FAM	Placenta +/AirT	100ng/ul		Eco_034-a3_F3	Eco_101_F1	35.08
70	G6	Slc22a3-3C	FAM	Placenta +/AirT	100ng/ul		Eco_034-a3_F3	Eco_101_F1	35.23
71	G7	Slc22a3-3C	FAM	Placenta Thp/+	100ng/ul		Eco_034-a3_F3	Eco_101_F1	37.33
72	G8	Slc22a3-3C	FAM	Placenta Thp/+	100ng/ul		Eco_034-a3_F3	Eco_101_F1	50
73	G9	Slc22a3-3C	FAM	Placenta Thp/+	100ng/ul		Eco_034-a3_F3	Eco_101_F1	50
74	G10	Slc22a3-3C	FAM	Placenta Thp/AirT	100ng/ul		Eco_034-a3_F3	Eco_101_F1	37.34
75	G11	Slc22a3-3C	FAM	Placenta Thp/AirT	100ng/ul		Eco_034-a3_F3	Eco_101_F1	50
76	G12	Slc22a3-3C	FAM	Placenta Thp/AirT	100ng/ul		Eco_034-a3_F3	Eco_101_F1	35.03
77	H1	Slc22a3-3C	FAM	VYS +/+	100ng/ul		Eco_034-a3_F3	Eco_101_F1	34.67
78	H2	Slc22a3-3C	FAM	VYS +/+	100ng/ul		Eco_034-a3_F3	Eco_101_F1	33.82
79	H3	Slc22a3-3C	FAM	VYS +/+	100ng/ul		Eco_034-a3_F3	Eco_101_F1	34.42
80	H4	Slc22a3-3C	FAM	VYS +/AirT	100ng/ul		Eco_034-a3_F3	Eco_101_F1	35.3
81	H5	Slc22a3-3C	FAM	VYS +/AirT	100ng/ul		Eco_034-a3_F3	Eco_101_F1	35.87
82	H6	Slc22a3-3C	FAM	VYS +/AirT	100ng/ul		Eco_034-a3_F3	Eco_101_F1	34.6
83	H7	Slc22a3-3C	FAM	VYS Thp/+	100ng/ul		Eco_034-a3_F3	Eco_101_F1	50
84	H8	Slc22a3-3C	FAM	VYS Thp/+	100ng/ul		Eco_034-a3_F3	Eco_101_F1	35.65
85	H9	Slc22a3-3C	FAM	VYS Thp/+	100ng/ul		Eco_034-a3_F3	Eco_101_F1	36.9
86	H10	Slc22a3-3C	FAM	VYS Thp/AirT	100ng/ul		Eco_034-a3_F3	Eco_101_F1	35.02
87	H11	Slc22a3-3C	FAM	VYS Thp/AirT	100ng/ul		Eco_034-a3_F3	Eco_101_F1	35.94
88	H12	Slc22a3-3C	FAM	VYS Thp/AirT	100ng/ul		Eco_034-a3_F3	Eco_101_F1	34.71

## Sheet: 103, 104
Well	Sample Name	Detector	Reporter	Samples			Bait	Prey	Ct
1	A1	Slc22a3-3C	FAM	IGF2R BAC library 1:4	(stock 1:100)		Eco_034-a3_F3	Eco_103_F1	31.38		31.255	0.176777	1000	3
2	A2	Slc22a3-3C	FAM	IGF2R BAC library 1:4	(stock 1:100)		Eco_034-a3_F3	Eco_103_F1	31.13
3	A3	Slc22a3-3C	FAM	IGF2R BAC library 1:16	(stock 1:400)		Eco_034-a3_F3	Eco_103_F1	33.1		33.53	0.608112	250	2.39794
4	A4	Slc22a3-3C	FAM	IGF2R BAC library 1:16	(stock 1:400)		Eco_034-a3_F3	Eco_103_F1	33.96
5	A5	Slc22a3-3C	FAM	IGF2R BAC library 1:64	(stock 1:1600)		Eco_034-a3_F3	Eco_103_F1	35.51		35.255	0.360624	62.5	1.79588
6	A6	Slc22a3-3C	FAM	IGF2R BAC library 1:64	(stock 1:1600)		Eco_034-a3_F3	Eco_103_F1	35
7	A7	Slc22a3-3C	FAM	IGF2R BAC library 1:256	(stock 1:6400)		Eco_034-a3_F3	Eco_103_F1	50		50	0	15.625	1.19382
8	A8	Slc22a3-3C	FAM	IGF2R BAC library 1:256	(stock 1:6400)		Eco_034-a3_F3	Eco_103_F1	50
9	B1	Slc22a3-3C	FAM	Placenta 0% WT	100ng/ul		Eco_034-a3_F3	Eco_103_F1	50
10	B2	Slc22a3-3C	FAM	Placenta 0% WT	100ng/ul		Eco_034-a3_F3	Eco_103_F1	50
11	B3	Slc22a3-3C	FAM	Placenta 0% WT	100ng/ul		Eco_034-a3_F3	Eco_103_F1	50
12	B4	Slc22a3-3C	FAM	Embryo +/+	100ng/ul		Eco_034-a3_F3	Eco_103_F1	38.36
13	B5	Slc22a3-3C	FAM	Embryo +/+	100ng/ul		Eco_034-a3_F3	Eco_103_F1	50
14	B6	Slc22a3-3C	FAM	Embryo +/+	100ng/ul		Eco_034-a3_F3	Eco_103_F1	36.26
15	B7	Slc22a3-3C	FAM	Embryo +/AirT	100ng/ul		Eco_034-a3_F3	Eco_103_F1	43.63
16	B8	Slc22a3-3C	FAM	Embryo +/AirT	100ng/ul		Eco_034-a3_F3	Eco_103_F1	36.8
17	B9	Slc22a3-3C	FAM	Embryo +/AirT	100ng/ul		Eco_034-a3_F3	Eco_103_F1	37.06
18	B10	Slc22a3-3C	FAM	Embryo Thp/+	100ng/ul		Eco_034-a3_F3	Eco_103_F1	50
19	B11	Slc22a3-3C	FAM	Embryo Thp/+	100ng/ul		Eco_034-a3_F3	Eco_103_F1	50
20	B12	Slc22a3-3C	FAM	Embryo Thp/+	100ng/ul		Eco_034-a3_F3	Eco_103_F1	50
21	C1	Slc22a3-3C	FAM	Placenta +/+	100ng/ul		Eco_034-a3_F3	Eco_103_F1	35.22
22	C2	Slc22a3-3C	FAM	Placenta +/+	100ng/ul		Eco_034-a3_F3	Eco_103_F1	34.75
23	C3	Slc22a3-3C	FAM	Placenta +/+	100ng/ul		Eco_034-a3_F3	Eco_103_F1	35.09
24	C4	Slc22a3-3C	FAM	Placenta +/AirT	100ng/ul		Eco_034-a3_F3	Eco_103_F1	34.17
25	C5	Slc22a3-3C	FAM	Placenta +/AirT	100ng/ul		Eco_034-a3_F3	Eco_103_F1	35.65
26	C6	Slc22a3-3C	FAM	Placenta +/AirT	100ng/ul		Eco_034-a3_F3	Eco_103_F1	34.52
27	C7	Slc22a3-3C	FAM	Placenta Thp/+	100ng/ul		Eco_034-a3_F3	Eco_103_F1	38.32
28	C8	Slc22a3-3C	FAM	Placenta Thp/+	100ng/ul		Eco_034-a3_F3	Eco_103_F1	36.78
29	C9	Slc22a3-3C	FAM	Placenta Thp/+	100ng/ul		Eco_034-a3_F3	Eco_103_F1	50
30	C10	Slc22a3-3C	FAM	Placenta Thp/AirT	100ng/ul		Eco_034-a3_F3	Eco_103_F1	34.73
31	C11	Slc22a3-3C	FAM	Placenta Thp/AirT	100ng/ul		Eco_034-a3_F3	Eco_103_F1	36.57
32	C12	Slc22a3-3C	FAM	Placenta Thp/AirT	100ng/ul		Eco_034-a3_F3	Eco_103_F1	36.05
33	D1	Slc22a3-3C	FAM	VYS +/+	100ng/ul		Eco_034-a3_F3	Eco_103_F1	34.22
34	D2	Slc22a3-3C	FAM	VYS +/+	100ng/ul		Eco_034-a3_F3	Eco_103_F1	35.4
35	D3	Slc22a3-3C	FAM	VYS +/+	100ng/ul		Eco_034-a3_F3	Eco_103_F1	34.21
36	D4	Slc22a3-3C	FAM	VYS +/AirT	100ng/ul		Eco_034-a3_F3	Eco_103_F1	34.04
37	D5	Slc22a3-3C	FAM	VYS +/AirT	100ng/ul		Eco_034-a3_F3	Eco_103_F1	33.66
38	D6	Slc22a3-3C	FAM	VYS +/AirT	100ng/ul		Eco_034-a3_F3	Eco_103_F1	35
39	D7	Slc22a3-3C	FAM	VYS Thp/+	100ng/ul		Eco_034-a3_F3	Eco_103_F1	36.55
40	D8	Slc22a3-3C	FAM	VYS Thp/+	100ng/ul		Eco_034-a3_F3	Eco_103_F1	36.54
41	D9	Slc22a3-3C	FAM	VYS Thp/+	100ng/ul		Eco_034-a3_F3	Eco_103_F1	35.77
42	D10	Slc22a3-3C	FAM	VYS Thp/AirT	100ng/ul		Eco_034-a3_F3	Eco_103_F1	35.03
43	D11	Slc22a3-3C	FAM	VYS Thp/AirT	100ng/ul		Eco_034-a3_F3	Eco_103_F1	35.31
44	D12	Slc22a3-3C	FAM	VYS Thp/AirT	100ng/ul		Eco_034-a3_F3	Eco_103_F1	34.74
45	E1	Slc22a3-3C	FAM	IGF2R BAC library 1:4	100ng/ul		Eco_034-a3_F3	Eco_104_R1	30.68		30.84	0.226274	1000	3
46	E2	Slc22a3-3C	FAM	IGF2R BAC library 1:4	100ng/ul		Eco_034-a3_F3	Eco_104_R1	31
47	E3	Slc22a3-3C	FAM	IGF2R BAC library 1:16	100ng/ul		Eco_034-a3_F3	Eco_104_R1	33.08		32.81	0.381838	250	2.39794
48	E4	Slc22a3-3C	FAM	IGF2R BAC library 1:16	100ng/ul		Eco_034-a3_F3	Eco_104_R1	32.54
49	E5	Slc22a3-3C	FAM	IGF2R BAC library 1:64	100ng/ul		Eco_034-a3_F3	Eco_104_R1	34.81		34.81	0.876812	62.5	1.79588
50	E6	Slc22a3-3C	FAM	IGF2R BAC library 1:64	100ng/ul		Eco_034-a3_F3	Eco_104_R1	36.05	x
51	E7	Slc22a3-3C	FAM	IGF2R BAC library 1:256	100ng/ul		Eco_034-a3_F3	Eco_104_R1	36.38		36.605	0.318198	15.625	1.19382
52	E8	Slc22a3-3C	FAM	IGF2R BAC library 1:256	100ng/ul		Eco_034-a3_F3	Eco_104_R1	36.83
53	F1	Slc22a3-3C	FAM	Placenta 0% WT	100ng/ul		Eco_034-a3_F3	Eco_104_R1	50
54	F2	Slc22a3-3C	FAM	Placenta 0% WT	100ng/ul		Eco_034-a3_F3	Eco_104_R1	50
55	F3	Slc22a3-3C	FAM	Placenta 0% WT	100ng/ul		Eco_034-a3_F3	Eco_104_R1	50
56	F4	Slc22a3-3C	FAM	Embryo +/+	100ng/ul		Eco_034-a3_F3	Eco_104_R1	35.39
57	F5	Slc22a3-3C	FAM	Embryo +/+	100ng/ul		Eco_034-a3_F3	Eco_104_R1	36.14
58	F6	Slc22a3-3C	FAM	Embryo +/+	100ng/ul		Eco_034-a3_F3	Eco_104_R1	50
59	F7	Slc22a3-3C	FAM	Embryo +/AirT	100ng/ul		Eco_034-a3_F3	Eco_104_R1	34.61
60	F8	Slc22a3-3C	FAM	Embryo +/AirT	100ng/ul		Eco_034-a3_F3	Eco_104_R1	35.62
61	F9	Slc22a3-3C	FAM	Embryo +/AirT	100ng/ul		Eco_034-a3_F3	Eco_104_R1	47.5
62	F10	Slc22a3-3C	FAM	Embryo Thp/+	100ng/ul		Eco_034-a3_F3	Eco_104_R1	37.37
63	F11	Slc22a3-3C	FAM	Embryo Thp/+	100ng/ul		Eco_034-a3_F3	Eco_104_R1	50
64	F12	Slc22a3-3C	FAM	Embryo Thp/+	100ng/ul		Eco_034-a3_F3	Eco_104_R1	50
65	G1	Slc22a3-3C	FAM	Placenta +/+	100ng/ul		Eco_034-a3_F3	Eco_104_R1	34.27
66	G2	Slc22a3-3C	FAM	Placenta +/+	100ng/ul		Eco_034-a3_F3	Eco_104_R1	34
67	G3	Slc22a3-3C	FAM	Placenta +/+	100ng/ul		Eco_034-a3_F3	Eco_104_R1	34.52
68	G4	Slc22a3-3C	FAM	Placenta +/AirT	100ng/ul		Eco_034-a3_F3	Eco_104_R1	33.38
69	G5	Slc22a3-3C	FAM	Placenta +/AirT	100ng/ul		Eco_034-a3_F3	Eco_104_R1	33.12
70	G6	Slc22a3-3C	FAM	Placenta +/AirT	100ng/ul		Eco_034-a3_F3	Eco_104_R1	33.55
71	G7	Slc22a3-3C	FAM	Placenta Thp/+	100ng/ul		Eco_034-a3_F3	Eco_104_R1	36.76
72	G8	Slc22a3-3C	FAM	Placenta Thp/+	100ng/ul		Eco_034-a3_F3	Eco_104_R1	35.73
73	G9	Slc22a3-3C	FAM	Placenta Thp/+	100ng/ul		Eco_034-a3_F3	Eco_104_R1	35.58
74	G10	Slc22a3-3C	FAM	Placenta Thp/AirT	100ng/ul		Eco_034-a3_F3	Eco_104_R1	34.55
75	G11	Slc22a3-3C	FAM	Placenta Thp/AirT	100ng/ul		Eco_034-a3_F3	Eco_104_R1	35.14
76	G12	Slc22a3-3C	FAM	Placenta Thp/AirT	100ng/ul		Eco_034-a3_F3	Eco_104_R1	34.12
77	H1	Slc22a3-3C	FAM	VYS +/+	100ng/ul		Eco_034-a3_F3	Eco_104_R1	33.41
78	H2	Slc22a3-3C	FAM	VYS +/+	100ng/ul		Eco_034-a3_F3	Eco_104_R1	33.13
79	H3	Slc22a3-3C	FAM	VYS +/+	100ng/ul		Eco_034-a3_F3	Eco_104_R1	33.65
80	H4	Slc22a3-3C	FAM	VYS +/AirT	100ng/ul		Eco_034-a3_F3	Eco_104_R1	32.58
81	H5	Slc22a3-3C	FAM	VYS +/AirT	100ng/ul		Eco_034-a3_F3	Eco_104_R1	32.09
82	H6	Slc22a3-3C	FAM	VYS +/AirT	100ng/ul		Eco_034-a3_F3	Eco_104_R1	32.8
83	H7	Slc22a3-3C	FAM	VYS Thp/+	100ng/ul		Eco_034-a3_F3	Eco_104_R1	36.61
84	H8	Slc22a3-3C	FAM	VYS Thp/+	100ng/ul		Eco_034-a3_F3	Eco_104_R1	35.08
85	H9	Slc22a3-3C	FAM	VYS Thp/+	100ng/ul		Eco_034-a3_F3	Eco_104_R1	35.85
86	H10	Slc22a3-3C	FAM	VYS Thp/AirT	100ng/ul		Eco_034-a3_F3	Eco_104_R1	33.47
87	H11	Slc22a3-3C	FAM	VYS Thp/AirT	100ng/ul		Eco_034-a3_F3	Eco_104_R1	34.57
88	H12	Slc22a3-3C	FAM	VYS Thp/AirT	100ng/ul		Eco_034-a3_F3	Eco_104_R1	36.15

## Sheet: 106
SDS 2.3	AQ Results	1
Filename	120811_3C_a2_H19
PlateID
Assay Type	Absolute Quantification
Run DateTime	2011-12-08 15:01:06
Operator
ThermalCycleParams
Sample Information
Well	Sample Name	Detector	Reporter	Samples			Bait	Prey	Ct
1	A1	Slc22a3-3C	FAM	IGF2R BAC library 1:4	(stock 1:100)		Eco_034-a3_F3	Eco_106_R1	29.89		29.935	0.0636396	1000	3
2	A2	Slc22a3-3C	FAM	IGF2R BAC library 1:4	(stock 1:100)		Eco_034-a3_F3	Eco_106_R1	29.98
3	A3	Slc22a3-3C	FAM	IGF2R BAC library 1:16	(stock 1:400)		Eco_034-a3_F3	Eco_106_R1	32.6		32.795	0.275772	250	2.39794
4	A4	Slc22a3-3C	FAM	IGF2R BAC library 1:16	(stock 1:400)		Eco_034-a3_F3	Eco_106_R1	32.99
5	A5	Slc22a3-3C	FAM	IGF2R BAC library 1:64	(stock 1:1600)		Eco_034-a3_F3	Eco_106_R1	50		34.83	10.7268	62.5	1.79588
6	A6	Slc22a3-3C	FAM	IGF2R BAC library 1:64	(stock 1:1600)		Eco_034-a3_F3	Eco_106_R1	34.83
7	A7	Slc22a3-3C	FAM	IGF2R BAC library 1:256	(stock 1:6400)		Eco_034-a3_F3	Eco_106_R1	37.09		37.09	9.12875	15.625	1.19382
8	A8	Slc22a3-3C	FAM	IGF2R BAC library 1:256	(stock 1:6400)		Eco_034-a3_F3	Eco_106_R1	50
9	B1	Slc22a3-3C	FAM	Placenta 0% WT	100ng/ul		Eco_034-a3_F3	Eco_106_R1	50
10	B2	Slc22a3-3C	FAM	Placenta 0% WT	100ng/ul		Eco_034-a3_F3	Eco_106_R1	50
11	B3	Slc22a3-3C	FAM	Placenta 0% WT	100ng/ul		Eco_034-a3_F3	Eco_106_R1	50
12	B4	Slc22a3-3C	FAM	Embryo +/+	100ng/ul		Eco_034-a3_F3	Eco_106_R1	36.42
13	B5	Slc22a3-3C	FAM	Embryo +/+	100ng/ul		Eco_034-a3_F3	Eco_106_R1	37.68
14	B6	Slc22a3-3C	FAM	Embryo +/+	100ng/ul		Eco_034-a3_F3	Eco_106_R1	36.12
15	B7	Slc22a3-3C	FAM	Embryo +/AirT	100ng/ul		Eco_034-a3_F3	Eco_106_R1	35.3
16	B8	Slc22a3-3C	FAM	Embryo +/AirT	100ng/ul		Eco_034-a3_F3	Eco_106_R1	35.18
17	B9	Slc22a3-3C	FAM	Embryo +/AirT	100ng/ul		Eco_034-a3_F3	Eco_106_R1	35.57
18	B10	Slc22a3-3C	FAM	Embryo Thp/+	100ng/ul		Eco_034-a3_F3	Eco_106_R1	39.49
19	B11	Slc22a3-3C	FAM	Embryo Thp/+	100ng/ul		Eco_034-a3_F3	Eco_106_R1	36.34
20	B12	Slc22a3-3C	FAM	Embryo Thp/+	100ng/ul		Eco_034-a3_F3	Eco_106_R1	35.25
21	C1	Slc22a3-3C	FAM	Placenta +/+	100ng/ul		Eco_034-a3_F3	Eco_106_R1	33.42
22	C2	Slc22a3-3C	FAM	Placenta +/+	100ng/ul		Eco_034-a3_F3	Eco_106_R1	33.22
23	C3	Slc22a3-3C	FAM	Placenta +/+	100ng/ul		Eco_034-a3_F3	Eco_106_R1	34.04
24	C4	Slc22a3-3C	FAM	Placenta +/AirT	100ng/ul		Eco_034-a3_F3	Eco_106_R1	34.17
25	C5	Slc22a3-3C	FAM	Placenta +/AirT	100ng/ul		Eco_034-a3_F3	Eco_106_R1	33.42
26	C6	Slc22a3-3C	FAM	Placenta +/AirT	100ng/ul		Eco_034-a3_F3	Eco_106_R1	33.08
27	C7	Slc22a3-3C	FAM	Placenta Thp/+	100ng/ul		Eco_034-a3_F3	Eco_106_R1	34.44
28	C8	Slc22a3-3C	FAM	Placenta Thp/+	100ng/ul		Eco_034-a3_F3	Eco_106_R1	34.49
29	C9	Slc22a3-3C	FAM	Placenta Thp/+	100ng/ul		Eco_034-a3_F3	Eco_106_R1	34.17
30	C10	Slc22a3-3C	FAM	Placenta Thp/AirT	100ng/ul		Eco_034-a3_F3	Eco_106_R1	34.26
31	C11	Slc22a3-3C	FAM	Placenta Thp/AirT	100ng/ul		Eco_034-a3_F3	Eco_106_R1	35.03
32	C12	Slc22a3-3C	FAM	Placenta Thp/AirT	100ng/ul		Eco_034-a3_F3	Eco_106_R1	33.16
33	D1	Slc22a3-3C	FAM	VYS +/+	100ng/ul		Eco_034-a3_F3	Eco_106_R1	32.76
34	D2	Slc22a3-3C	FAM	VYS +/+	100ng/ul		Eco_034-a3_F3	Eco_106_R1	32.09
35	D3	Slc22a3-3C	FAM	VYS +/+	100ng/ul		Eco_034-a3_F3	Eco_106_R1	32.59
36	D4	Slc22a3-3C	FAM	VYS +/AirT	100ng/ul		Eco_034-a3_F3	Eco_106_R1	31.89
37	D5	Slc22a3-3C	FAM	VYS +/AirT	100ng/ul		Eco_034-a3_F3	Eco_106_R1	32.03
38	D6	Slc22a3-3C	FAM	VYS +/AirT	100ng/ul		Eco_034-a3_F3	Eco_106_R1	31.87
39	D7	Slc22a3-3C	FAM	VYS Thp/+	100ng/ul		Eco_034-a3_F3	Eco_106_R1	34.21
40	D8	Slc22a3-3C	FAM	VYS Thp/+	100ng/ul		Eco_034-a3_F3	Eco_106_R1	35
41	D9	Slc22a3-3C	FAM	VYS Thp/+	100ng/ul		Eco_034-a3_F3	Eco_106_R1	35.09
42	D10	Slc22a3-3C	FAM	VYS Thp/AirT	100ng/ul		Eco_034-a3_F3	Eco_106_R1	32.92
43	D11	Slc22a3-3C	FAM	VYS Thp/AirT	100ng/ul		Eco_034-a3_F3	Eco_106_R1	33.1
44	D12	Slc22a3-3C	FAM	VYS Thp/AirT	100ng/ul		Eco_034-a3_F3	Eco_106_R1	32.99
45	E1	Slc22a3-3C	FAM	IGF2R BAC library 1:4	100ng/ul		Eco_034-a3_F3	Eco_110_R1	31.12
46	E2	Slc22a3-3C	FAM	IGF2R BAC library 1:4	100ng/ul		Eco_034-a3_F3	Eco_110_R1	31.44
47	E3	Slc22a3-3C	FAM	IGF2R BAC library 1:16	100ng/ul		Eco_034-a3_F3	Eco_110_R1	33.76
48	E4	Slc22a3-3C	FAM	IGF2R BAC library 1:16	100ng/ul		Eco_034-a3_F3	Eco_110_R1	33.97
49	E5	Slc22a3-3C	FAM	IGF2R BAC library 1:64	100ng/ul		Eco_034-a3_F3	Eco_110_R1	35.8
50	E6	Slc22a3-3C	FAM	IGF2R BAC library 1:64	100ng/ul		Eco_034-a3_F3	Eco_110_R1	35.57
51	E7	Slc22a3-3C	FAM	IGF2R BAC library 1:256	100ng/ul		Eco_034-a3_F3	Eco_110_R1	36.67
52	E8	Slc22a3-3C	FAM	IGF2R BAC library 1:256	100ng/ul		Eco_034-a3_F3	Eco_110_R1	36.22
53	F1	Slc22a3-3C	FAM	Placenta 0% WT	100ng/ul		Eco_034-a3_F3	Eco_110_R1	50
54	F2	Slc22a3-3C	FAM	Placenta 0% WT	100ng/ul		Eco_034-a3_F3	Eco_110_R1	40.65
55	F3	Slc22a3-3C	FAM	Placenta 0% WT	100ng/ul		Eco_034-a3_F3	Eco_110_R1	50
56	F4	Slc22a3-3C	FAM	Embryo +/+	100ng/ul		Eco_034-a3_F3	Eco_110_R1	36.05
57	F5	Slc22a3-3C	FAM	Embryo +/+	100ng/ul		Eco_034-a3_F3	Eco_110_R1	35.18
58	F6	Slc22a3-3C	FAM	Embryo +/+	100ng/ul		Eco_034-a3_F3	Eco_110_R1	36.11
59	F7	Slc22a3-3C	FAM	Embryo +/AirT	100ng/ul		Eco_034-a3_F3	Eco_110_R1	34.8
60	F8	Slc22a3-3C	FAM	Embryo +/AirT	100ng/ul		Eco_034-a3_F3	Eco_110_R1	50
61	F9	Slc22a3-3C	FAM	Embryo +/AirT	100ng/ul		Eco_034-a3_F3	Eco_110_R1	38.55
62	F10	Slc22a3-3C	FAM	Embryo Thp/+	100ng/ul		Eco_034-a3_F3	Eco_110_R1	34.63
63	F11	Slc22a3-3C	FAM	Embryo Thp/+	100ng/ul		Eco_034-a3_F3	Eco_110_R1	50
64	F12	Slc22a3-3C	FAM	Embryo Thp/+	100ng/ul		Eco_034-a3_F3	Eco_110_R1	49.21
65	G1	Slc22a3-3C	FAM	Placenta +/+	100ng/ul		Eco_034-a3_F3	Eco_110_R1	33.5
66	G2	Slc22a3-3C	FAM	Placenta +/+	100ng/ul		Eco_034-a3_F3	Eco_110_R1	34.71
67	G3	Slc22a3-3C	FAM	Placenta +/+	100ng/ul		Eco_034-a3_F3	Eco_110_R1	34.06
68	G4	Slc22a3-3C	FAM	Placenta +/AirT	100ng/ul		Eco_034-a3_F3	Eco_110_R1	33.77
69	G5	Slc22a3-3C	FAM	Placenta +/AirT	100ng/ul		Eco_034-a3_F3	Eco_110_R1	33.61
70	G6	Slc22a3-3C	FAM	Placenta +/AirT	100ng/ul		Eco_034-a3_F3	Eco_110_R1	33.68
71	G7	Slc22a3-3C	FAM	Placenta Thp/+	100ng/ul		Eco_034-a3_F3	Eco_110_R1	35.99
72	G8	Slc22a3-3C	FAM	Placenta Thp/+	100ng/ul		Eco_034-a3_F3	Eco_110_R1	34.83
73	G9	Slc22a3-3C	FAM	Placenta Thp/+	100ng/ul		Eco_034-a3_F3	Eco_110_R1	35.45
74	G10	Slc22a3-3C	FAM	Placenta Thp/AirT	100ng/ul		Eco_034-a3_F3	Eco_110_R1	34.37
75	G11	Slc22a3-3C	FAM	Placenta Thp/AirT	100ng/ul		Eco_034-a3_F3	Eco_110_R1	35.1
76	G12	Slc22a3-3C	FAM	Placenta Thp/AirT	100ng/ul		Eco_034-a3_F3	Eco_110_R1	35.04
77	H1	Slc22a3-3C	FAM	VYS +/+	100ng/ul		Eco_034-a3_F3	Eco_110_R1	33.51
78	H2	Slc22a3-3C	FAM	VYS +/+	100ng/ul		Eco_034-a3_F3	Eco_110_R1	32.82
79	H3	Slc22a3-3C	FAM	VYS +/+	100ng/ul		Eco_034-a3_F3	Eco_110_R1	34.1
80	H4	Slc22a3-3C	FAM	VYS +/AirT	100ng/ul		Eco_034-a3_F3	Eco_110_R1	32.64
81	H5	Slc22a3-3C	FAM	VYS +/AirT	100ng/ul		Eco_034-a3_F3	Eco_110_R1	32.61
82	H6	Slc22a3-3C	FAM	VYS +/AirT	100ng/ul		Eco_034-a3_F3	Eco_110_R1	32.27
83	H7	Slc22a3-3C	FAM	VYS Thp/+	100ng/ul		Eco_034-a3_F3	Eco_110_R1	33.8
84	H8	Slc22a3-3C	FAM	VYS Thp/+	100ng/ul		Eco_034-a3_F3	Eco_110_R1	35.15
85	H9	Slc22a3-3C	FAM	VYS Thp/+	100ng/ul		Eco_034-a3_F3	Eco_110_R1	35.45
86	H10	Slc22a3-3C	FAM	VYS Thp/AirT	100ng/ul		Eco_034-a3_F3	Eco_110_R1	33.05
87	H11	Slc22a3-3C	FAM	VYS Thp/AirT	100ng/ul		Eco_034-a3_F3	Eco_110_R1	33.84
88	H12	Slc22a3-3C	FAM	VYS Thp/AirT	100ng/ul		Eco_034-a3_F3	Eco_110_R1	34.17

## Sheet: 110
SDS 2.3	AQ Results	1
Filename	120811_3C_a2_H19
PlateID
Assay Type	Absolute Quantification
Run DateTime	2011-12-08 15:01:06
Operator
ThermalCycleParams
Sample Information
Well	Sample Name	Detector	Reporter	Samples			Bait	Prey	Ct
1	A1	Slc22a3-3C	FAM	IGF2R BAC library 1:4	(stock 1:100)		Eco_034-a3_F3	Eco_100_F1	32.72
2	A2	Slc22a3-3C	FAM	IGF2R BAC library 1:4	(stock 1:100)		Eco_034-a3_F3	Eco_100_F1	32.17
3	A3	Slc22a3-3C	FAM	IGF2R BAC library 1:16	(stock 1:400)		Eco_034-a3_F3	Eco_100_F1	35.11
4	A4	Slc22a3-3C	FAM	IGF2R BAC library 1:16	(stock 1:400)		Eco_034-a3_F3	Eco_100_F1	33.86
5	A5	Slc22a3-3C	FAM	IGF2R BAC library 1:64	(stock 1:1600)		Eco_034-a3_F3	Eco_100_F1	36.53
6	A6	Slc22a3-3C	FAM	IGF2R BAC library 1:64	(stock 1:1600)		Eco_034-a3_F3	Eco_100_F1	36.64
7	A7	Slc22a3-3C	FAM	IGF2R BAC library 1:256	(stock 1:6400)		Eco_034-a3_F3	Eco_100_F1	50
8	A8	Slc22a3-3C	FAM	IGF2R BAC library 1:256	(stock 1:6400)		Eco_034-a3_F3	Eco_100_F1	38.61
9	B1	Slc22a3-3C	FAM	Placenta 0% WT	100ng/ul		Eco_034-a3_F3	Eco_100_F1	50
10	B2	Slc22a3-3C	FAM	Placenta 0% WT	100ng/ul		Eco_034-a3_F3	Eco_100_F1	50
11	B3	Slc22a3-3C	FAM	Placenta 0% WT	100ng/ul		Eco_034-a3_F3	Eco_100_F1	50
12	B4	Slc22a3-3C	FAM	Embryo +/+	100ng/ul		Eco_034-a3_F3	Eco_100_F1	50
13	B5	Slc22a3-3C	FAM	Embryo +/+	100ng/ul		Eco_034-a3_F3	Eco_100_F1	37.18
14	B6	Slc22a3-3C	FAM	Embryo +/+	100ng/ul		Eco_034-a3_F3	Eco_100_F1	39.18
15	B7	Slc22a3-3C	FAM	Embryo +/AirT	100ng/ul		Eco_034-a3_F3	Eco_100_F1	39.76
16	B8	Slc22a3-3C	FAM	Embryo +/AirT	100ng/ul		Eco_034-a3_F3	Eco_100_F1	36
17	B9	Slc22a3-3C	FAM	Embryo +/AirT	100ng/ul		Eco_034-a3_F3	Eco_100_F1	36.47
18	B10	Slc22a3-3C	FAM	Embryo Thp/+	100ng/ul		Eco_034-a3_F3	Eco_100_F1	38.23
19	B11	Slc22a3-3C	FAM	Embryo Thp/+	100ng/ul		Eco_034-a3_F3	Eco_100_F1	38.36
20	B12	Slc22a3-3C	FAM	Embryo Thp/+	100ng/ul		Eco_034-a3_F3	Eco_100_F1	38.27
21	C1	Slc22a3-3C	FAM	Placenta +/+	100ng/ul		Eco_034-a3_F3	Eco_100_F1	36.47
22	C2	Slc22a3-3C	FAM	Placenta +/+	100ng/ul		Eco_034-a3_F3	Eco_100_F1	35.63
23	C3	Slc22a3-3C	FAM	Placenta +/+	100ng/ul		Eco_034-a3_F3	Eco_100_F1	35.89
24	C4	Slc22a3-3C	FAM	Placenta +/AirT	100ng/ul		Eco_034-a3_F3	Eco_100_F1	35.26
25	C5	Slc22a3-3C	FAM	Placenta +/AirT	100ng/ul		Eco_034-a3_F3	Eco_100_F1	35.69
26	C6	Slc22a3-3C	FAM	Placenta +/AirT	100ng/ul		Eco_034-a3_F3	Eco_100_F1	36.36
27	C7	Slc22a3-3C	FAM	Placenta Thp/+	100ng/ul		Eco_034-a3_F3	Eco_100_F1	35.09
28	C8	Slc22a3-3C	FAM	Placenta Thp/+	100ng/ul		Eco_034-a3_F3	Eco_100_F1	36.7
29	C9	Slc22a3-3C	FAM	Placenta Thp/+	100ng/ul		Eco_034-a3_F3	Eco_100_F1	37.21
30	C10	Slc22a3-3C	FAM	Placenta Thp/AirT	100ng/ul		Eco_034-a3_F3	Eco_100_F1	36.45
31	C11	Slc22a3-3C	FAM	Placenta Thp/AirT	100ng/ul		Eco_034-a3_F3	Eco_100_F1	36.91
32	C12	Slc22a3-3C	FAM	Placenta Thp/AirT	100ng/ul		Eco_034-a3_F3	Eco_100_F1	36.7
33	D1	Slc22a3-3c-2	FAM	IGF2R BAC library 1:4	(stock 1:100)		Eco_034-a3_F3	Eco_101_F1	31.73
34	D2	Slc22a3-3c-2	FAM	IGF2R BAC library 1:4	(stock 1:100)		Eco_034-a3_F3	Eco_101_F1	31.58
35	D3	Slc22a3-3c-2	FAM	IGF2R BAC library 1:16	(stock 1:400)		Eco_034-a3_F3	Eco_101_F1	34
36	D4	Slc22a3-3c-2	FAM	IGF2R BAC library 1:16	(stock 1:400)		Eco_034-a3_F3	Eco_101_F1	33.23
37	D5	Slc22a3-3c-2	FAM	IGF2R BAC library 1:64	(stock 1:1600)		Eco_034-a3_F3	Eco_101_F1	50
38	D6	Slc22a3-3c-2	FAM	IGF2R BAC library 1:64	(stock 1:1600)		Eco_034-a3_F3	Eco_101_F1	37.54
39	D7	Slc22a3-3c-2	FAM	IGF2R BAC library 1:256	(stock 1:6400)		Eco_034-a3_F3	Eco_101_F1	37.3
40	D8	Slc22a3-3c-2	FAM	IGF2R BAC library 1:256	(stock 1:6400)		Eco_034-a3_F3	Eco_101_F1	50
41	E1	Slc22a3-3c-2	FAM	Placenta 0% WT	100ng/ul		Eco_034-a3_F3	Eco_101_F1	50
42	E2	Slc22a3-3c-2	FAM	Placenta 0% WT	100ng/ul		Eco_034-a3_F3	Eco_101_F1	50
43	E3	Slc22a3-3c-2	FAM	Placenta 0% WT	100ng/ul		Eco_034-a3_F3	Eco_101_F1	50
44	E4	Slc22a3-3c-2	FAM	Embryo +/+	100ng/ul		Eco_034-a3_F3	Eco_101_F1	37.05
45	E5	Slc22a3-3c-2	FAM	Embryo +/+	100ng/ul		Eco_034-a3_F3	Eco_101_F1	50
46	E6	Slc22a3-3c-2	FAM	Embryo +/+	100ng/ul		Eco_034-a3_F3	Eco_101_F1	36.83
47	E7	Slc22a3-3c-2	FAM	Embryo +/AirT	100ng/ul		Eco_034-a3_F3	Eco_101_F1	38.14
48	E8	Slc22a3-3c-2	FAM	Embryo +/AirT	100ng/ul		Eco_034-a3_F3	Eco_101_F1	50
49	E9	Slc22a3-3c-2	FAM	Embryo +/AirT	100ng/ul		Eco_034-a3_F3	Eco_101_F1	50
50	E10	Slc22a3-3c-2	FAM	Embryo Thp/+	100ng/ul		Eco_034-a3_F3	Eco_101_F1	50
51	E11	Slc22a3-3c-2	FAM	Embryo Thp/+	100ng/ul		Eco_034-a3_F3	Eco_101_F1	36.19
52	E12	Slc22a3-3c-2	FAM	Embryo Thp/+	100ng/ul		Eco_034-a3_F3	Eco_101_F1	50
53	F1	Slc22a3-3C-3	FAM	IGF2R BAC library 1:4	(stock 1:100)		Eco_034-a3_F3	Eco_110_R1	30.26		30.82	0.79196	1000	3
54	F2	Slc22a3-3C-3	FAM	IGF2R BAC library 1:4	(stock 1:100)		Eco_034-a3_F3	Eco_110_R1	31.38
55	F3	Slc22a3-3C-3	FAM	IGF2R BAC library 1:16	(stock 1:400)		Eco_034-a3_F3	Eco_110_R1	33.17		33.225	0.0777817	250	2.39794
56	F4	Slc22a3-3C-3	FAM	IGF2R BAC library 1:16	(stock 1:400)		Eco_034-a3_F3	Eco_110_R1	33.28
57	F5	Slc22a3-3C-3	FAM	IGF2R BAC library 1:64	(stock 1:1600)		Eco_034-a3_F3	Eco_110_R1	34.92		35.22	0.424264	62.5	1.79588
58	F6	Slc22a3-3C-3	FAM	IGF2R BAC library 1:64	(stock 1:1600)		Eco_034-a3_F3	Eco_110_R1	35.52
59	F7	Slc22a3-3C-3	FAM	IGF2R BAC library 1:256	(stock 1:6400)		Eco_034-a3_F3	Eco_110_R1	42.95		36.62	4.47599	15.625	1.19382
60	F8	Slc22a3-3C-3	FAM	IGF2R BAC library 1:256	(stock 1:6400)		Eco_034-a3_F3	Eco_110_R1	36.62
61	G1	Slc22a3-3C-3	FAM	Placenta 0% WT	100ng/ul		Eco_034-a3_F3	Eco_110_R1	50
62	G2	Slc22a3-3C-3	FAM	Placenta 0% WT	100ng/ul		Eco_034-a3_F3	Eco_110_R1	43.62
63	G3	Slc22a3-3C-3	FAM	Placenta 0% WT	100ng/ul		Eco_034-a3_F3	Eco_110_R1	50
64	G4	Slc22a3-3C-3	FAM	Embryo +/+	100ng/ul		Eco_034-a3_F3	Eco_110_R1	35.29
65	G5	Slc22a3-3C-3	FAM	Embryo +/+	100ng/ul		Eco_034-a3_F3	Eco_110_R1	36.34
66	G6	Slc22a3-3C-3	FAM	Embryo +/+	100ng/ul		Eco_034-a3_F3	Eco_110_R1	34.97
67	G7	Slc22a3-3C-3	FAM	Embryo +/AirT	100ng/ul		Eco_034-a3_F3	Eco_110_R1	36.35
68	G8	Slc22a3-3C-3	FAM	Embryo +/AirT	100ng/ul		Eco_034-a3_F3	Eco_110_R1	36.24
69	G9	Slc22a3-3C-3	FAM	Embryo +/AirT	100ng/ul		Eco_034-a3_F3	Eco_110_R1	37.78
70	G10	Slc22a3-3C-3	FAM	Embryo Thp/+	100ng/ul		Eco_034-a3_F3	Eco_110_R1	35.34
71	G11	Slc22a3-3C-3	FAM	Embryo Thp/+	100ng/ul		Eco_034-a3_F3	Eco_110_R1	38.4
72	G12	Slc22a3-3C-3	FAM	Embryo Thp/+	100ng/ul		Eco_034-a3_F3	Eco_110_R1	40.15
73	H1	Slc22a3-3C-3	FAM	VYS +/+	100ng/ul		Eco_034-a3_F3	Eco_110_R1	33.27
74	H2	Slc22a3-3C-3	FAM	VYS +/+	100ng/ul		Eco_034-a3_F3	Eco_110_R1	32.27
75	H3	Slc22a3-3C-3	FAM	VYS +/+	100ng/ul		Eco_034-a3_F3	Eco_110_R1	34.25
76	H4	Slc22a3-3C-3	FAM	VYS +/AirT	100ng/ul		Eco_034-a3_F3	Eco_110_R1	33.07
77	H5	Slc22a3-3C-3	FAM	VYS +/AirT	100ng/ul		Eco_034-a3_F3	Eco_110_R1	32.13
78	H6	Slc22a3-3C-3	FAM	VYS +/AirT	100ng/ul		Eco_034-a3_F3	Eco_110_R1	33.08
79	H7	Slc22a3-3C-3	FAM	VYS Thp/+	100ng/ul		Eco_034-a3_F3	Eco_110_R1	35
80	H8	Slc22a3-3C-3	FAM	VYS Thp/+	100ng/ul		Eco_034-a3_F3	Eco_110_R1	36.03
81	H9	Slc22a3-3C-3	FAM	VYS Thp/+	100ng/ul		Eco_034-a3_F3	Eco_110_R1	36
82	H10	Slc22a3-3C-3	FAM	VYS Thp/AirT	100ng/ul		Eco_034-a3_F3	Eco_110_R1	33.21
83	H11	Slc22a3-3C-3	FAM	VYS Thp/AirT	100ng/ul		Eco_034-a3_F3	Eco_110_R1	34.06
84	H12	Slc22a3-3C-3	FAM	VYS Thp/AirT	100ng/ul		Eco_034-a3_F3	Eco_110_R1	34.26

## Sheet: 111, 114
SDS 2.3	AQ Results	1
Filename	120811_3C_a2_H19
PlateID
Assay Type	Absolute Quantification
Run DateTime	2011-12-08 15:01:06
Operator
ThermalCycleParams
Sample Information
Well	Sample Name	Detector	Reporter	Samples			Bait	Prey	Ct
1	A1	Slc22a3-3C	FAM	IGF2R BAC library 1:4	(stock 1:100)		Eco_034-a3_F4	Eco_111_F1	32.04		31.475	0.799031	1000	3
2	A2	Slc22a3-3C	FAM	IGF2R BAC library 1:4	(stock 1:100)		Eco_034-a3_F4	Eco_111_F1	30.91
3	A3	Slc22a3-3C	FAM	IGF2R BAC library 1:16	(stock 1:400)		Eco_034-a3_F4	Eco_111_F1	34.48		34.17	0.438406	250	2.39794
4	A4	Slc22a3-3C	FAM	IGF2R BAC library 1:16	(stock 1:400)		Eco_034-a3_F4	Eco_111_F1	33.86
5	A5	Slc22a3-3C	FAM	IGF2R BAC library 1:64	(stock 1:1600)		Eco_034-a3_F4	Eco_111_F1	35.46		35.79	0.46669	62.5	1.79588
6	A6	Slc22a3-3C	FAM	IGF2R BAC library 1:64	(stock 1:1600)		Eco_034-a3_F4	Eco_111_F1	36.12
7	A7	Slc22a3-3C	FAM	IGF2R BAC library 1:256	(stock 1:6400)		Eco_034-a3_F4	Eco_111_F1	50	x	37.83	8.60549	15.625	1.19382
8	A8	Slc22a3-3C	FAM	IGF2R BAC library 1:256	(stock 1:6400)		Eco_034-a3_F4	Eco_111_F1	37.83
9	B1	Slc22a3-3C	FAM	Placenta 0% WT	100ng/ul		Eco_034-a3_F4	Eco_111_F1	50
10	B2	Slc22a3-3C	FAM	Placenta 0% WT	100ng/ul		Eco_034-a3_F4	Eco_111_F1	50
11	B3	Slc22a3-3C	FAM	Placenta 0% WT	100ng/ul		Eco_034-a3_F4	Eco_111_F1	50
12	B4	Slc22a3-3C	FAM	Embryo +/+	100ng/ul		Eco_034-a3_F4	Eco_111_F1	37.18
13	B5	Slc22a3-3C	FAM	Embryo +/+	100ng/ul		Eco_034-a3_F4	Eco_111_F1	38.18
14	B6	Slc22a3-3C	FAM	Embryo +/+	100ng/ul		Eco_034-a3_F4	Eco_111_F1	35.09
15	B7	Slc22a3-3C	FAM	Embryo +/AirT	100ng/ul		Eco_034-a3_F4	Eco_111_F1	36.41
16	B8	Slc22a3-3C	FAM	Embryo +/AirT	100ng/ul		Eco_034-a3_F4	Eco_111_F1	36.01
17	B9	Slc22a3-3C	FAM	Embryo +/AirT	100ng/ul		Eco_034-a3_F4	Eco_111_F1	36.41
18	B10	Slc22a3-3C	FAM	Embryo Thp/+	100ng/ul		Eco_034-a3_F4	Eco_111_F1	36.08
19	B11	Slc22a3-3C	FAM	Embryo Thp/+	100ng/ul		Eco_034-a3_F4	Eco_111_F1	35.64
20	B12	Slc22a3-3C	FAM	Embryo Thp/+	100ng/ul		Eco_034-a3_F4	Eco_111_F1	35.95
21	C1	Slc22a3-3C	FAM	Placenta +/+	100ng/ul		Eco_034-a3_F4	Eco_111_F1	35.21
22	C2	Slc22a3-3C	FAM	Placenta +/+	100ng/ul		Eco_034-a3_F4	Eco_111_F1	35.18
23	C3	Slc22a3-3C	FAM	Placenta +/+	100ng/ul		Eco_034-a3_F4	Eco_111_F1	35.12
24	C4	Slc22a3-3C	FAM	Placenta +/AirT	100ng/ul		Eco_034-a3_F4	Eco_111_F1	34.54
25	C5	Slc22a3-3C	FAM	Placenta +/AirT	100ng/ul		Eco_034-a3_F4	Eco_111_F1	34
26	C6	Slc22a3-3C	FAM	Placenta +/AirT	100ng/ul		Eco_034-a3_F4	Eco_111_F1	34.08
27	C7	Slc22a3-3C	FAM	Placenta Thp/+	100ng/ul		Eco_034-a3_F4	Eco_111_F1	36.17
28	C8	Slc22a3-3C	FAM	Placenta Thp/+	100ng/ul		Eco_034-a3_F4	Eco_111_F1	35.66
29	C9	Slc22a3-3C	FAM	Placenta Thp/+	100ng/ul		Eco_034-a3_F4	Eco_111_F1	34.5
30	C10	Slc22a3-3C	FAM	Placenta Thp/AirT	100ng/ul		Eco_034-a3_F4	Eco_111_F1	35.58
31	C11	Slc22a3-3C	FAM	Placenta Thp/AirT	100ng/ul		Eco_034-a3_F4	Eco_111_F1	34.9
32	C12	Slc22a3-3C	FAM	Placenta Thp/AirT	100ng/ul		Eco_034-a3_F4	Eco_111_F1	35.53
33	D1	Slc22a3-3C	FAM	VYS +/+	100ng/ul		Eco_034-a3_F4	Eco_111_F1	33.85
34	D2	Slc22a3-3C	FAM	VYS +/+	100ng/ul		Eco_034-a3_F4	Eco_111_F1	33.56
35	D3	Slc22a3-3C	FAM	VYS +/+	100ng/ul		Eco_034-a3_F4	Eco_111_F1	33.18
36	D4	Slc22a3-3C	FAM	VYS +/AirT	100ng/ul		Eco_034-a3_F4	Eco_111_F1	32.97
37	D5	Slc22a3-3C	FAM	VYS +/AirT	100ng/ul		Eco_034-a3_F4	Eco_111_F1	32.99
38	D6	Slc22a3-3C	FAM	VYS +/AirT	100ng/ul		Eco_034-a3_F4	Eco_111_F1	32.62
39	D7	Slc22a3-3C	FAM	VYS Thp/+	100ng/ul		Eco_034-a3_F4	Eco_111_F1	35.37
40	D8	Slc22a3-3C	FAM	VYS Thp/+	100ng/ul		Eco_034-a3_F4	Eco_111_F1	35.18
41	D9	Slc22a3-3C	FAM	VYS Thp/+	100ng/ul		Eco_034-a3_F4	Eco_111_F1	37.15
42	D10	Slc22a3-3C	FAM	VYS Thp/AirT	100ng/ul		Eco_034-a3_F4	Eco_111_F1	35.01
43	D11	Slc22a3-3C	FAM	VYS Thp/AirT	100ng/ul		Eco_034-a3_F4	Eco_111_F1	34.72
44	D12	Slc22a3-3C	FAM	VYS Thp/AirT	100ng/ul		Eco_034-a3_F4	Eco_111_F1	34.28
45	E1	Slc22a3-3C	FAM	IGF2R BAC library 1:4	100ng/ul		Eco_034-a3_F3	Eco_114_F1	32.63		32.81	0.254558	1000	3
46	E2	Slc22a3-3C	FAM	IGF2R BAC library 1:4	100ng/ul		Eco_034-a3_F3	Eco_114_F1	32.99
47	E3	Slc22a3-3C	FAM	IGF2R BAC library 1:16	100ng/ul		Eco_034-a3_F3	Eco_114_F1	35.06		35.055	0.00707107	250	2.39794
48	E4	Slc22a3-3C	FAM	IGF2R BAC library 1:16	100ng/ul		Eco_034-a3_F3	Eco_114_F1	35.05
49	E5	Slc22a3-3C	FAM	IGF2R BAC library 1:64	100ng/ul		Eco_034-a3_F3	Eco_114_F1	39.89		37.825	2.92035	62.5	1.79588
50	E6	Slc22a3-3C	FAM	IGF2R BAC library 1:64	100ng/ul		Eco_034-a3_F3	Eco_114_F1	35.76
51	E7	Slc22a3-3C	FAM	IGF2R BAC library 1:256	100ng/ul		Eco_034-a3_F3	Eco_114_F1	50		50	0	15.625	1.19382
52	E8	Slc22a3-3C	FAM	IGF2R BAC library 1:256	100ng/ul		Eco_034-a3_F3	Eco_114_F1	50
53	F1	Slc22a3-3C	FAM	Placenta 0% WT	100ng/ul		Eco_034-a3_F3	Eco_114_F1	50
54	F2	Slc22a3-3C	FAM	Placenta 0% WT	100ng/ul		Eco_034-a3_F3	Eco_114_F1	48.43
55	F3	Slc22a3-3C	FAM	Placenta 0% WT	100ng/ul		Eco_034-a3_F3	Eco_114_F1	50
56	F4	Slc22a3-3C	FAM	Embryo +/+	100ng/ul		Eco_034-a3_F3	Eco_114_F1	36.96
57	F5	Slc22a3-3C	FAM	Embryo +/+	100ng/ul		Eco_034-a3_F3	Eco_114_F1	50
58	F6	Slc22a3-3C	FAM	Embryo +/+	100ng/ul		Eco_034-a3_F3	Eco_114_F1	38.54
59	F7	Slc22a3-3C	FAM	Embryo +/AirT	100ng/ul		Eco_034-a3_F3	Eco_114_F1	36.65
60	F8	Slc22a3-3C	FAM	Embryo +/AirT	100ng/ul		Eco_034-a3_F3	Eco_114_F1	36.22
61	F9	Slc22a3-3C	FAM	Embryo +/AirT	100ng/ul		Eco_034-a3_F3	Eco_114_F1	38.32
62	F10	Slc22a3-3C	FAM	Embryo Thp/+	100ng/ul		Eco_034-a3_F3	Eco_114_F1	37.14
63	F11	Slc22a3-3C	FAM	Embryo Thp/+	100ng/ul		Eco_034-a3_F3	Eco_114_F1	37.26
64	F12	Slc22a3-3C	FAM	Embryo Thp/+	100ng/ul		Eco_034-a3_F3	Eco_114_F1	36.9
65	G1	Slc22a3-3C	FAM	Placenta +/+	100ng/ul		Eco_034-a3_F3	Eco_114_F1	35.25
66	G2	Slc22a3-3C	FAM	Placenta +/+	100ng/ul		Eco_034-a3_F3	Eco_114_F1	35.25
67	G3	Slc22a3-3C	FAM	Placenta +/+	100ng/ul		Eco_034-a3_F3	Eco_114_F1	35.61
68	G4	Slc22a3-3C	FAM	Placenta +/AirT	100ng/ul		Eco_034-a3_F3	Eco_114_F1	34.66
69	G5	Slc22a3-3C	FAM	Placenta +/AirT	100ng/ul		Eco_034-a3_F3	Eco_114_F1	35.53
70	G6	Slc22a3-3C	FAM	Placenta +/AirT	100ng/ul		Eco_034-a3_F3	Eco_114_F1	34.95
71	G7	Slc22a3-3C	FAM	Placenta Thp/+	100ng/ul		Eco_034-a3_F3	Eco_114_F1	35.66
72	G8	Slc22a3-3C	FAM	Placenta Thp/+	100ng/ul		Eco_034-a3_F3	Eco_114_F1	36.61
73	G9	Slc22a3-3C	FAM	Placenta Thp/+	100ng/ul		Eco_034-a3_F3	Eco_114_F1	36.75
74	G10	Slc22a3-3C	FAM	Placenta Thp/AirT	100ng/ul		Eco_034-a3_F3	Eco_114_F1	37.98
75	G11	Slc22a3-3C	FAM	Placenta Thp/AirT	100ng/ul		Eco_034-a3_F3	Eco_114_F1	37.77
76	G12	Slc22a3-3C	FAM	Placenta Thp/AirT	100ng/ul		Eco_034-a3_F3	Eco_114_F1	37.61
77	H1	Slc22a3-3C	FAM	VYS +/+	100ng/ul		Eco_034-a3_F3	Eco_114_F1	35.79
78	H2	Slc22a3-3C	FAM	VYS +/+	100ng/ul		Eco_034-a3_F3	Eco_114_F1	34.21
79	H3	Slc22a3-3C	FAM	VYS +/+	100ng/ul		Eco_034-a3_F3	Eco_114_F1	34.02
80	H4	Slc22a3-3C	FAM	VYS +/AirT	100ng/ul		Eco_034-a3_F3	Eco_114_F1	34.15
81	H5	Slc22a3-3C	FAM	VYS +/AirT	100ng/ul		Eco_034-a3_F3	Eco_114_F1	33.55
82	H6	Slc22a3-3C	FAM	VYS +/AirT	100ng/ul		Eco_034-a3_F3	Eco_114_F1	33.59
83	H7	Slc22a3-3C	FAM	VYS Thp/+	100ng/ul		Eco_034-a3_F3	Eco_114_F1	36.39
84	H8	Slc22a3-3C	FAM	VYS Thp/+	100ng/ul		Eco_034-a3_F3	Eco_114_F1	35.4
85	H9	Slc22a3-3C	FAM	VYS Thp/+	100ng/ul		Eco_034-a3_F3	Eco_114_F1	37.44
86	H10	Slc22a3-3C	FAM	VYS Thp/AirT	100ng/ul		Eco_034-a3_F3	Eco_114_F1	34.61
87	H11	Slc22a3-3C	FAM	VYS Thp/AirT	100ng/ul		Eco_034-a3_F3	Eco_114_F1	35.12
88	H12	Slc22a3-3C	FAM	VYS Thp/AirT	100ng/ul		Eco_034-a3_F3	Eco_114_F1	35.54

## Sheet: 112, 113
SDS 2.3	AQ Results	1
Filename	120811_3C_a2_H19
PlateID
Assay Type	Absolute Quantification
Run DateTime	2011-12-08 15:01:06
Operator
ThermalCycleParams
Sample Information
Well	Sample Name	Detector	Reporter	Samples			Bait	Prey	Ct
1	A1	Slc22a3-3C	FAM	IGF2R BAC library 1:4	(stock 1:100)		Eco_034-a3_F3	Eco_112_F1	31.4		31.245	0.219203	1000	3
2	A2	Slc22a3-3C	FAM	IGF2R BAC library 1:4	(stock 1:100)		Eco_034-a3_F3	Eco_112_F1	31.09
3	A3	Slc22a3-3C	FAM	IGF2R BAC library 1:16	(stock 1:400)		Eco_034-a3_F3	Eco_112_F1	34.47		34.575	0.148492	250	2.39794
4	A4	Slc22a3-3C	FAM	IGF2R BAC library 1:16	(stock 1:400)		Eco_034-a3_F3	Eco_112_F1	34.68
5	A5	Slc22a3-3C	FAM	IGF2R BAC library 1:64	(stock 1:1600)		Eco_034-a3_F3	Eco_112_F1	50		37.46	8.86712	62.5	1.79588
6	A6	Slc22a3-3C	FAM	IGF2R BAC library 1:64	(stock 1:1600)		Eco_034-a3_F3	Eco_112_F1	37.46
7	A7	Slc22a3-3C	FAM	IGF2R BAC library 1:256	(stock 1:6400)		Eco_034-a3_F3	Eco_112_F1	37.05		37.05	9.15703	15.625	1.19382
8	A8	Slc22a3-3C	FAM	IGF2R BAC library 1:256	(stock 1:6400)		Eco_034-a3_F3	Eco_112_F1	50
9	B1	Slc22a3-3C	FAM	Placenta 0% WT	100ng/ul		Eco_034-a3_F3	Eco_112_F1	41.51
10	B2	Slc22a3-3C	FAM	Placenta 0% WT	100ng/ul		Eco_034-a3_F3	Eco_112_F1	50
11	B3	Slc22a3-3C	FAM	Placenta 0% WT	100ng/ul		Eco_034-a3_F3	Eco_112_F1	38.97
12	B4	Slc22a3-3C	FAM	Embryo +/+	100ng/ul		Eco_034-a3_F3	Eco_112_F1	36.94
13	B5	Slc22a3-3C	FAM	Embryo +/+	100ng/ul		Eco_034-a3_F3	Eco_112_F1	38.58
14	B6	Slc22a3-3C	FAM	Embryo +/+	100ng/ul		Eco_034-a3_F3	Eco_112_F1	36
15	B7	Slc22a3-3C	FAM	Embryo +/AirT	100ng/ul		Eco_034-a3_F3	Eco_112_F1	36.44
16	B8	Slc22a3-3C	FAM	Embryo +/AirT	100ng/ul		Eco_034-a3_F3	Eco_112_F1	36.15
17	B9	Slc22a3-3C	FAM	Embryo +/AirT	100ng/ul		Eco_034-a3_F3	Eco_112_F1	37.15
18	B10	Slc22a3-3C	FAM	Embryo Thp/+	100ng/ul		Eco_034-a3_F3	Eco_112_F1	37.42
19	B11	Slc22a3-3C	FAM	Embryo Thp/+	100ng/ul		Eco_034-a3_F3	Eco_112_F1	36.5
20	B12	Slc22a3-3C	FAM	Embryo Thp/+	100ng/ul		Eco_034-a3_F3	Eco_112_F1	38.68
21	C1	Slc22a3-3C	FAM	Placenta +/+	100ng/ul		Eco_034-a3_F3	Eco_112_F1	36.79
22	C2	Slc22a3-3C	FAM	Placenta +/+	100ng/ul		Eco_034-a3_F3	Eco_112_F1	35.51
23	C3	Slc22a3-3C	FAM	Placenta +/+	100ng/ul		Eco_034-a3_F3	Eco_112_F1	35.48
24	C4	Slc22a3-3C	FAM	Placenta +/AirT	100ng/ul		Eco_034-a3_F3	Eco_112_F1	34.72
25	C5	Slc22a3-3C	FAM	Placenta +/AirT	100ng/ul		Eco_034-a3_F3	Eco_112_F1	34.05
26	C6	Slc22a3-3C	FAM	Placenta +/AirT	100ng/ul		Eco_034-a3_F3	Eco_112_F1	35.11
27	C7	Slc22a3-3C	FAM	Placenta Thp/+	100ng/ul		Eco_034-a3_F3	Eco_112_F1	36.93
28	C8	Slc22a3-3C	FAM	Placenta Thp/+	100ng/ul		Eco_034-a3_F3	Eco_112_F1	36.45
29	C9	Slc22a3-3C	FAM	Placenta Thp/+	100ng/ul		Eco_034-a3_F3	Eco_112_F1	36.19
30	C10	Slc22a3-3C	FAM	Placenta Thp/AirT	100ng/ul		Eco_034-a3_F3	Eco_112_F1	35.85
31	C11	Slc22a3-3C	FAM	Placenta Thp/AirT	100ng/ul		Eco_034-a3_F3	Eco_112_F1	36.3
32	C12	Slc22a3-3C	FAM	Placenta Thp/AirT	100ng/ul		Eco_034-a3_F3	Eco_112_F1	35.75
33	D1	Slc22a3-3C	FAM	VYS +/+	100ng/ul		Eco_034-a3_F3	Eco_112_F1	34.14
34	D2	Slc22a3-3C	FAM	VYS +/+	100ng/ul		Eco_034-a3_F3	Eco_112_F1	33.61
35	D3	Slc22a3-3C	FAM	VYS +/+	100ng/ul		Eco_034-a3_F3	Eco_112_F1	33.81
36	D4	Slc22a3-3C	FAM	VYS +/AirT	100ng/ul		Eco_034-a3_F3	Eco_112_F1	33.38
37	D5	Slc22a3-3C	FAM	VYS +/AirT	100ng/ul		Eco_034-a3_F3	Eco_112_F1	33.96
38	D6	Slc22a3-3C	FAM	VYS +/AirT	100ng/ul		Eco_034-a3_F3	Eco_112_F1	33.46
39	D7	Slc22a3-3C	FAM	VYS Thp/+	100ng/ul		Eco_034-a3_F3	Eco_112_F1	37.52
40	D8	Slc22a3-3C	FAM	VYS Thp/+	100ng/ul		Eco_034-a3_F3	Eco_112_F1	36.24
41	D9	Slc22a3-3C	FAM	VYS Thp/+	100ng/ul		Eco_034-a3_F3	Eco_112_F1	37.54
42	D10	Slc22a3-3C	FAM	VYS Thp/AirT	100ng/ul		Eco_034-a3_F3	Eco_112_F1	34.58
43	D11	Slc22a3-3C	FAM	VYS Thp/AirT	100ng/ul		Eco_034-a3_F3	Eco_112_F1	35.07
44	D12	Slc22a3-3C	FAM	VYS Thp/AirT	100ng/ul		Eco_034-a3_F3	Eco_112_F1	35.19
45	E1	Slc22a3-3C	FAM	IGF2R BAC library 1:4	100ng/ul		Eco_034-a3_F3	Eco_113_F1	31.56		31.445	0.162635	1000	3
46	E2	Slc22a3-3C	FAM	IGF2R BAC library 1:4	100ng/ul		Eco_034-a3_F3	Eco_113_F1	31.33
47	E3	Slc22a3-3C	FAM	IGF2R BAC library 1:16	100ng/ul		Eco_034-a3_F3	Eco_113_F1	34.11		33.79	0.452548	250	2.39794
48	E4	Slc22a3-3C	FAM	IGF2R BAC library 1:16	100ng/ul		Eco_034-a3_F3	Eco_113_F1	33.47
49	E5	Slc22a3-3C	FAM	IGF2R BAC library 1:64	100ng/ul		Eco_034-a3_F3	Eco_113_F1	43.1		46.55	4.87904	62.5	1.79588
50	E6	Slc22a3-3C	FAM	IGF2R BAC library 1:64	100ng/ul		Eco_034-a3_F3	Eco_113_F1	50
51	E7	Slc22a3-3C	FAM	IGF2R BAC library 1:256	100ng/ul		Eco_034-a3_F3	Eco_113_F1	50		50	2.59508	15.625	1.19382
52	E8	Slc22a3-3C	FAM	IGF2R BAC library 1:256	100ng/ul		Eco_034-a3_F3	Eco_113_F1	46.33
53	F1	Slc22a3-3C	FAM	Placenta 0% WT	100ng/ul		Eco_034-a3_F3	Eco_113_F1	50
54	F2	Slc22a3-3C	FAM	Placenta 0% WT	100ng/ul		Eco_034-a3_F3	Eco_113_F1	50
55	F3	Slc22a3-3C	FAM	Placenta 0% WT	100ng/ul		Eco_034-a3_F3	Eco_113_F1	41.48
56	F4	Slc22a3-3C	FAM	Embryo +/+	100ng/ul		Eco_034-a3_F3	Eco_113_F1	35.45
57	F5	Slc22a3-3C	FAM	Embryo +/+	100ng/ul		Eco_034-a3_F3	Eco_113_F1	35.04
58	F6	Slc22a3-3C	FAM	Embryo +/+	100ng/ul		Eco_034-a3_F3	Eco_113_F1	50
59	F7	Slc22a3-3C	FAM	Embryo +/AirT	100ng/ul		Eco_034-a3_F3	Eco_113_F1	35.36
60	F8	Slc22a3-3C	FAM	Embryo +/AirT	100ng/ul		Eco_034-a3_F3	Eco_113_F1	34.83
61	F9	Slc22a3-3C	FAM	Embryo +/AirT	100ng/ul		Eco_034-a3_F3	Eco_113_F1	35.58
62	F10	Slc22a3-3C	FAM	Embryo Thp/+	100ng/ul		Eco_034-a3_F3	Eco_113_F1	37.2
63	F11	Slc22a3-3C	FAM	Embryo Thp/+	100ng/ul		Eco_034-a3_F3	Eco_113_F1	35.52
64	F12	Slc22a3-3C	FAM	Embryo Thp/+	100ng/ul		Eco_034-a3_F3	Eco_113_F1	37.21
65	G1	Slc22a3-3C	FAM	Placenta +/+	100ng/ul		Eco_034-a3_F3	Eco_113_F1	34.2
66	G2	Slc22a3-3C	FAM	Placenta +/+	100ng/ul		Eco_034-a3_F3	Eco_113_F1	34.36
67	G3	Slc22a3-3C	FAM	Placenta +/+	100ng/ul		Eco_034-a3_F3	Eco_113_F1	34.01
68	G4	Slc22a3-3C	FAM	Placenta +/AirT	100ng/ul		Eco_034-a3_F3	Eco_113_F1	33.78
69	G5	Slc22a3-3C	FAM	Placenta +/AirT	100ng/ul		Eco_034-a3_F3	Eco_113_F1	33.79
70	G6	Slc22a3-3C	FAM	Placenta +/AirT	100ng/ul		Eco_034-a3_F3	Eco_113_F1	34.01
71	G7	Slc22a3-3C	FAM	Placenta Thp/+	100ng/ul		Eco_034-a3_F3	Eco_113_F1	35.67
72	G8	Slc22a3-3C	FAM	Placenta Thp/+	100ng/ul		Eco_034-a3_F3	Eco_113_F1	34.12
73	G9	Slc22a3-3C	FAM	Placenta Thp/+	100ng/ul		Eco_034-a3_F3	Eco_113_F1	36.57
74	G10	Slc22a3-3C	FAM	Placenta Thp/AirT	100ng/ul		Eco_034-a3_F3	Eco_113_F1	33.69
75	G11	Slc22a3-3C	FAM	Placenta Thp/AirT	100ng/ul		Eco_034-a3_F3	Eco_113_F1	34.85
76	G12	Slc22a3-3C	FAM	Placenta Thp/AirT	100ng/ul		Eco_034-a3_F3	Eco_113_F1	35.17
77	H1	Slc22a3-3C	FAM	VYS +/+	100ng/ul		Eco_034-a3_F3	Eco_113_F1	33.87
78	H2	Slc22a3-3C	FAM	VYS +/+	100ng/ul		Eco_034-a3_F3	Eco_113_F1	33.08
79	H3	Slc22a3-3C	FAM	VYS +/+	100ng/ul		Eco_034-a3_F3	Eco_113_F1	34.11
80	H4	Slc22a3-3C	FAM	VYS +/AirT	100ng/ul		Eco_034-a3_F3	Eco_113_F1	32.94
81	H5	Slc22a3-3C	FAM	VYS +/AirT	100ng/ul		Eco_034-a3_F3	Eco_113_F1	32.11
82	H6	Slc22a3-3C	FAM	VYS +/AirT	100ng/ul		Eco_034-a3_F3	Eco_113_F1	32.56
83	H7	Slc22a3-3C	FAM	VYS Thp/+	100ng/ul		Eco_034-a3_F3	Eco_113_F1	36.24
84	H8	Slc22a3-3C	FAM	VYS Thp/+	100ng/ul		Eco_034-a3_F3	Eco_113_F1	35.06
85	H9	Slc22a3-3C	FAM	VYS Thp/+	100ng/ul		Eco_034-a3_F3	Eco_113_F1	34.72
86	H10	Slc22a3-3C	FAM	VYS Thp/AirT	100ng/ul		Eco_034-a3_F3	Eco_113_F1	34.29
87	H11	Slc22a3-3C	FAM	VYS Thp/AirT	100ng/ul		Eco_034-a3_F3	Eco_113_F1	33.46
88	H12	Slc22a3-3C	FAM	VYS Thp/AirT	100ng/ul		Eco_034-a3_F3	Eco_113_F1	33.73

[truncated: 9 more sheets: 115, 116, 121, 117, 124, 126, 127, 128, 131, 129, Analysis, Figure]
