# Supplementary material for: The Airn lncRNA does not require any DNA elements within its locus to silence distant imprinted genes
Source: PLoS Genet. 2019 Jul 22;15(7):e1008268. doi: 10.1371/journal.pgen.1008268 (PMC6675118; doi:10.1371/journal.pgen.1008268)
Supplement: S6 Table — Real time quantitative PCR (RT-qPCR) raw data and analysis for Fig 2D right panel. (XLSX) [file pgen.1008268.s006.xlsx]

## Sheet: cyclo cDNA
Document Name: 030415_E125_plac_RSDel_cyclo.sds
Plate Type: Absolute Quantification
User: 7000
Document Information
Operator: 7000
Run Date: Friday	April 03	2015 14:16:37
Last Modified: Friday	April 03	2015 15:39:58
Instrument Type: Applied Biosystems 7000 Real-Time PCR System
Comments:
SDS v1.2
Well	Sample Name	Detector	Task	Ct	StdDev Ct	Qty	Mean Qty	StdDev Qty	Filtered	Tm		Well	Sample Name			Detector	Ct
A1		Cyclo	Unknown	20.65								A1	Thp/+ & +Thp/+	E12.5 Plac (Anderg.)	cDNA (5ul)	Cyclo	20.65
A2		Cyclo	Unknown	21.15								A2	Thp/+ & +Thp/+	E12.5 Plac (Anderg.)	cDNA (5ul)	Cyclo	21.15
A3		Cyclo	Unknown	20.87								A3	Thp/+ & +Thp/+	E12.5 Plac (Anderg.)	cDNA (5ul)	Cyclo	20.87		20.89	0.250599	1000	3
A4		Cyclo	Unknown	23.36								A4	Thp/+ & +Thp/+	E12.5 Plac (Anderg.)	1:4 (5ul)	Cyclo	23.36
A5		Cyclo	Unknown	23.48								A5	Thp/+ & +Thp/+	E12.5 Plac (Anderg.)	1:4 (5ul)	Cyclo	23.48
A6		Cyclo	Unknown	23.26								A6	Thp/+ & +Thp/+	E12.5 Plac (Anderg.)	1:4 (5ul)	Cyclo	23.26		23.3667	0.110151	250	2.39794
A7		Cyclo	Unknown	25.67								A7	Thp/+ & +Thp/+	E12.5 Plac (Anderg.)	1:16 (5ul)	Cyclo	25.67
A8		Cyclo	Unknown	25.66								A8	Thp/+ & +Thp/+	E12.5 Plac (Anderg.)	1:16 (5ul)	Cyclo	25.66
A9		Cyclo	Unknown	25.68								A9	Thp/+ & +Thp/+	E12.5 Plac (Anderg.)	1:16 (5ul)	Cyclo	25.68		25.67	0.01	62.5	1.79588
A10		Cyclo	Unknown	27.94								A10	Thp/+ & +Thp/+	E12.5 Plac (Anderg.)	1:64 (5ul)	Cyclo	27.94
A11		Cyclo	Unknown	27.89								A11	Thp/+ & +Thp/+	E12.5 Plac (Anderg.)	1:64 (5ul)	Cyclo	27.89
A12		Cyclo	Unknown	27.12								A12	Thp/+ & +Thp/+	E12.5 Plac (Anderg.)	1:64 (5ul)	Cyclo	27.12		27.65	0.459674	15.625	1.19382
B1		Cyclo	Unknown	22.75								B1	+/+	P28	cDNA (5ul)	Cyclo	22.75
B2		Cyclo	Unknown	23.35								B2	+/+	P28	cDNA (5ul)	Cyclo	23.35
B3		Cyclo	Unknown	23.18								B3	+/+	P28	cDNA (5ul)	Cyclo	23.18
B4		Cyclo	Unknown	23.78								B4	+/+	P31	cDNA (5ul)	Cyclo	23.78
B5		Cyclo	Unknown	23.65								B5	+/+	P31	cDNA (5ul)	Cyclo	23.65
B6		Cyclo	Unknown	23.58								B6	+/+	P31	cDNA (5ul)	Cyclo	23.58
B7		Cyclo	Unknown	22.4								B7	+/+	P32	cDNA (5ul)	Cyclo	22.4
B8		Cyclo	Unknown	22.57								B8	+/+	P32	cDNA (5ul)	Cyclo	22.57
B9		Cyclo	Unknown	22.89								B9	+/+	P32	cDNA (5ul)	Cyclo	22.89
B10		Cyclo	Unknown	22.85								B10	+/+	P35	cDNA (5ul)	Cyclo	22.85
B11		Cyclo	Unknown	23.09								B11	+/+	P35	cDNA (5ul)	Cyclo	23.09
B12		Cyclo	Unknown	22.41								B12	+/+	P35	cDNA (5ul)	Cyclo	22.41
C1		Cyclo	Unknown	23.1								C1	+/+	P36	cDNA (5ul)	Cyclo	23.1
C2		Cyclo	Unknown	23.36								C2	+/+	P36	cDNA (5ul)	Cyclo	23.36
C3		Cyclo	Unknown	23.26								C3	+/+	P36	cDNA (5ul)	Cyclo	23.26
C4		Cyclo	Unknown	22.74								C4	+/+	P40	cDNA (5ul)	Cyclo	22.74
C5		Cyclo	Unknown	22.64								C5	+/+	P40	cDNA (5ul)	Cyclo	22.64
C6		Cyclo	Unknown	22.61								C6	+/+	P40	cDNA (5ul)	Cyclo	22.61
C7		Cyclo	Unknown	23.02								C7	+/+	P41	cDNA (5ul)	Cyclo	23.02
C8		Cyclo	Unknown	23.11								C8	+/+	P41	cDNA (5ul)	Cyclo	23.11
C9		Cyclo	Unknown	23.41								C9	+/+	P41	cDNA (5ul)	Cyclo	23.41
C10		Cyclo	Unknown	23.3								C10	RSDel/+	P26	cDNA (5ul)	Cyclo	23.3
C11		Cyclo	Unknown	23.33								C11	RSDel/+	P26	cDNA (5ul)	Cyclo	23.33
C12		Cyclo	Unknown	22.71								C12	RSDel/+	P26	cDNA (5ul)	Cyclo	22.71
D1		Cyclo	Unknown	23.11								D1	RSDel/+	P27	cDNA (5ul)	Cyclo	23.11
D2		Cyclo	Unknown	23.4								D2	RSDel/+	P27	cDNA (5ul)	Cyclo	23.4
D3		Cyclo	Unknown	23.43								D3	RSDel/+	P27	cDNA (5ul)	Cyclo	23.43
D4		Cyclo	Unknown	22.86								D4	RSDel/+	P29	cDNA (5ul)	Cyclo	22.86
D5		Cyclo	Unknown	22.82								D5	RSDel/+	P29	cDNA (5ul)	Cyclo	22.82
D6		Cyclo	Unknown	22.9								D6	RSDel/+	P29	cDNA (5ul)	Cyclo	22.9
D7		Cyclo	Unknown	23.47								D7	RSDel/+	P34	cDNA (5ul)	Cyclo	23.47
D8		Cyclo	Unknown	23.31								D8	RSDel/+	P34	cDNA (5ul)	Cyclo	23.31
D9		Cyclo	Unknown	23.58								D9	RSDel/+	P34	cDNA (5ul)	Cyclo	23.58
D10		Cyclo	Unknown	22.37								D10	RSDel/+	P37	cDNA (5ul)	Cyclo	22.37
D11		Cyclo	Unknown	22.34								D11	RSDel/+	P37	cDNA (5ul)	Cyclo	22.34
D12		Cyclo	Unknown	21.88								D12	RSDel/+	P37	cDNA (5ul)	Cyclo	21.88
E1		Cyclo	Unknown	23.08								E1	RSDel/+	P38	cDNA (5ul)	Cyclo	23.08
E2		Cyclo	Unknown	23.56								E2	RSDel/+	P38	cDNA (5ul)	Cyclo	23.56
E3		Cyclo	Unknown	23.38								E3	RSDel/+	P38	cDNA (5ul)	Cyclo	23.38
E4		Cyclo	Unknown	23.13								E4	RSDel/+	P45	cDNA (5ul)	Cyclo	23.13
E5		Cyclo	Unknown	22.92								E5	RSDel/+	P45	cDNA (5ul)	Cyclo	22.92
E6		Cyclo	Unknown	23.18								E6	RSDel/+	P45	cDNA (5ul)	Cyclo	23.18
E7		Cyclo	Unknown	24.31								E7	+/+	P5	cDNA (5ul)	Cyclo	24.31
E8		Cyclo	Unknown	24.54								E8	+/+	P5	cDNA (5ul)	Cyclo	24.54
E9		Cyclo	Unknown	24.72								E9	+/+	P5	cDNA (5ul)	Cyclo	24.72
E10		Cyclo	Unknown	25.89								E10	+/+	P6	cDNA (5ul)	Cyclo	25.89
E11		Cyclo	Unknown	26.08								E11	+/+	P6	cDNA (5ul)	Cyclo	26.08
E12		Cyclo	Unknown	25.6								E12	+/+	P6	cDNA (5ul)	Cyclo	25.6
F1		Cyclo	Unknown	24.12								F1	+/+	P11	cDNA (5ul)	Cyclo	24.12
F2		Cyclo	Unknown	24.71								F2	+/+	P11	cDNA (5ul)	Cyclo	24.71
F3		Cyclo	Unknown	24.65								F3	+/+	P11	cDNA (5ul)	Cyclo	24.65
F4		Cyclo	Unknown	25.21								F4	+/+	P12	cDNA (5ul)	Cyclo	25.21
F5		Cyclo	Unknown	25.01								F5	+/+	P12	cDNA (5ul)	Cyclo	25.01
F6		Cyclo	Unknown	25.01								F6	+/+	P12	cDNA (5ul)	Cyclo	25.01
F7		Cyclo	Unknown	24.36								F7	+/+	P19	cDNA (5ul)	Cyclo	24.36
F8		Cyclo	Unknown	24.63								F8	+/+	P19	cDNA (5ul)	Cyclo	24.63
F9		Cyclo	Unknown	24.6								F9	+/+	P19	cDNA (5ul)	Cyclo	24.6
F10		Cyclo	Unknown	24.97								F10	+/+	P20	cDNA (5ul)	Cyclo	24.97
F11		Cyclo	Unknown	24.84								F11	+/+	P20	cDNA (5ul)	Cyclo	24.84
F12		Cyclo	Unknown	24.44								F12	+/+	P20	cDNA (5ul)	Cyclo	24.44
G1		Cyclo	Unknown	24								G1	+/+	P23	cDNA (5ul)	Cyclo	24
G2		Cyclo	Unknown	24.88								G2	+/+	P23	cDNA (5ul)	Cyclo	24.88
G3		Cyclo	Unknown	24.9								G3	+/+	P23	cDNA (5ul)	Cyclo	24.9
G4		Cyclo	Unknown	26.52								G4	+/RSDel	P7	cDNA (5ul)	Cyclo	26.52
G5		Cyclo	Unknown	26.42								G5	+/RSDel	P7	cDNA (5ul)	Cyclo	26.42
G6		Cyclo	Unknown	26.37								G6	+/RSDel	P7	cDNA (5ul)	Cyclo	26.37
G7		Cyclo	Unknown	26.09								G7	+/RSDel	P8	cDNA (5ul)	Cyclo	26.09
G8		Cyclo	Unknown	26.49								G8	+/RSDel	P8	cDNA (5ul)	Cyclo	26.49
G9		Cyclo	Unknown	26.77								G9	+/RSDel	P8	cDNA (5ul)	Cyclo	26.77
G10		Cyclo	Unknown	25.17								G10	+/RSDel	P10	cDNA (5ul)	Cyclo	25.17
G11		Cyclo	Unknown	25.1								G11	+/RSDel	P10	cDNA (5ul)	Cyclo	25.1
G12		Cyclo	Unknown	24.39								G12	+/RSDel	P10	cDNA (5ul)	Cyclo	24.39
H1		Cyclo	Unknown	28.82								H1	+/RSDel	P14	cDNA (5ul)	Cyclo	28.82
H2		Cyclo	Unknown	30.47								H2	+/RSDel	P14	cDNA (5ul)	Cyclo	30.47
H3		Cyclo	Unknown	30.54								H3	+/RSDel	P14	cDNA (5ul)	Cyclo	30.54
H4		Cyclo	Unknown	24.66								H4	+/RSDel	P15	cDNA (5ul)	Cyclo	24.66
H5		Cyclo	Unknown	24.64								H5	+/RSDel	P15	cDNA (5ul)	Cyclo	24.64
H6		Cyclo	Unknown	24.69								H6	+/RSDel	P15	cDNA (5ul)	Cyclo	24.69
H7		Cyclo	Unknown	24.82								H7	+/RSDel	P16	cDNA (5ul)	Cyclo	24.82
H8		Cyclo	Unknown	25.42								H8	+/RSDel	P16	cDNA (5ul)	Cyclo	25.42
H9		Cyclo	Unknown	25.59								H9	+/RSDel	P16	cDNA (5ul)	Cyclo	25.59
H10		Cyclo	Unknown	24.88								H10	+/RSDel	P21	cDNA (5ul)	Cyclo	24.88
H11		Cyclo	Unknown	24.76								H11	+/RSDel	P21	cDNA (5ul)	Cyclo	24.76
H12		Cyclo	Unknown	23.7								H12	+/RSDel	P21	cDNA (5ul)	Cyclo	23.7

## Sheet: cyclo RT-
Document Name: 080415_E125_plac_RSDel_cyclo_RT-.sds
Plate Type: Absolute Quantification
User: 7000
Document Information
Operator: 7000
Run Date: Wednesday	April 08	2015 10:08:09
Last Modified: Wednesday	April 08	2015 11:31:30
Instrument Type: Applied Biosystems 7000 Real-Time PCR System
Comments:
SDS v1.2
Well	Sample Name	Detector	Task	Ct	StdDev Ct	Qty	Mean Qty	StdDev Qty	Filtered	Tm		Well	Sample Name			Detector	Ct
A1		Cyclo	Unknown	20.67								A1	Thp/+ & +Thp/+	E12.5 Plac (Anderg.)	cDNA (5ul)	Cyclo	20.67
A2		Cyclo	Unknown	20.68								A2	Thp/+ & +Thp/+	E12.5 Plac (Anderg.)	cDNA (5ul)	Cyclo	20.68
A3		Cyclo	Unknown	20.8								A3	Thp/+ & +Thp/+	E12.5 Plac (Anderg.)	cDNA (5ul)	Cyclo	20.8		20.7167	0.0723418	1000	3
A4		Cyclo	Unknown	23.19								A4	Thp/+ & +Thp/+	E12.5 Plac (Anderg.)	1:4 (5ul)	Cyclo	23.19
A5		Cyclo	Unknown	23.43								A5	Thp/+ & +Thp/+	E12.5 Plac (Anderg.)	1:4 (5ul)	Cyclo	23.43
A6		Cyclo	Unknown	23.33								A6	Thp/+ & +Thp/+	E12.5 Plac (Anderg.)	1:4 (5ul)	Cyclo	23.33		23.3167	0.120554	250	2.39794
A7		Cyclo	Unknown	25.48								A7	Thp/+ & +Thp/+	E12.5 Plac (Anderg.)	1:16 (5ul)	Cyclo	25.48
A8		Cyclo	Unknown	25.43								A8	Thp/+ & +Thp/+	E12.5 Plac (Anderg.)	1:16 (5ul)	Cyclo	25.43
A9		Cyclo	Unknown	24.48								A9	Thp/+ & +Thp/+	E12.5 Plac (Anderg.)	1:16 (5ul)	Cyclo	24.48		25.13	0.563471	62.5	1.79588
A10		Cyclo	Unknown	27.82								A10	Thp/+ & +Thp/+	E12.5 Plac (Anderg.)	1:64 (5ul)	Cyclo	27.82
A11		Cyclo	Unknown	28.71								A11	Thp/+ & +Thp/+	E12.5 Plac (Anderg.)	1:64 (5ul)	Cyclo	28.71
A12		Cyclo	Unknown	28.81								A12	Thp/+ & +Thp/+	E12.5 Plac (Anderg.)	1:64 (5ul)	Cyclo	28.81		28.4467	0.545008	15.625	1.19382
B1		Cyclo	Unknown	Undetermined								B1	+/+	P28	cDNA (5ul)	Cyclo	40
B2		Cyclo	Unknown	Undetermined								B2	+/+	P28	cDNA (5ul)	Cyclo	40
B3		Cyclo	Unknown	Undetermined								B3	+/+	P28	cDNA (5ul)	Cyclo	40
B4		Cyclo	Unknown	Undetermined								B4	+/+	P31	cDNA (5ul)	Cyclo	40
B5		Cyclo	Unknown	Undetermined								B5	+/+	P31	cDNA (5ul)	Cyclo	40
B6		Cyclo	Unknown	Undetermined								B6	+/+	P31	cDNA (5ul)	Cyclo	40
B7		Cyclo	Unknown	Undetermined								B7	+/+	P32	cDNA (5ul)	Cyclo	40
B8		Cyclo	Unknown	Undetermined								B8	+/+	P32	cDNA (5ul)	Cyclo	40
B9		Cyclo	Unknown	Undetermined								B9	+/+	P32	cDNA (5ul)	Cyclo	40
B10		Cyclo	Unknown	Undetermined								B10	+/+	P35	cDNA (5ul)	Cyclo	40
B11		Cyclo	Unknown	Undetermined								B11	+/+	P35	cDNA (5ul)	Cyclo	40
B12		Cyclo	Unknown	Undetermined								B12	+/+	P35	cDNA (5ul)	Cyclo	40
C1		Cyclo	Unknown	Undetermined								C1	+/+	P36	cDNA (5ul)	Cyclo	40
C2		Cyclo	Unknown	Undetermined								C2	+/+	P36	cDNA (5ul)	Cyclo	40
C3		Cyclo	Unknown	Undetermined								C3	+/+	P36	cDNA (5ul)	Cyclo	40
C4		Cyclo	Unknown	Undetermined								C4	+/+	P40	cDNA (5ul)	Cyclo	40
C5		Cyclo	Unknown	Undetermined								C5	+/+	P40	cDNA (5ul)	Cyclo	40
C6		Cyclo	Unknown	Undetermined								C6	+/+	P40	cDNA (5ul)	Cyclo	40
C7		Cyclo	Unknown	Undetermined								C7	+/+	P41	cDNA (5ul)	Cyclo	40
C8		Cyclo	Unknown	Undetermined								C8	+/+	P41	cDNA (5ul)	Cyclo	40
C9		Cyclo	Unknown	Undetermined								C9	+/+	P41	cDNA (5ul)	Cyclo	40
C10		Cyclo	Unknown	Undetermined								C10	RSDel/+	P26	cDNA (5ul)	Cyclo	40
C11		Cyclo	Unknown	Undetermined								C11	RSDel/+	P26	cDNA (5ul)	Cyclo	40
C12		Cyclo	Unknown	Undetermined								C12	RSDel/+	P26	cDNA (5ul)	Cyclo	40
D1		Cyclo	Unknown	Undetermined								D1	RSDel/+	P27	cDNA (5ul)	Cyclo	40
D2		Cyclo	Unknown	Undetermined								D2	RSDel/+	P27	cDNA (5ul)	Cyclo	40
D3		Cyclo	Unknown	Undetermined								D3	RSDel/+	P27	cDNA (5ul)	Cyclo	40
D4		Cyclo	Unknown	Undetermined								D4	RSDel/+	P29	cDNA (5ul)	Cyclo	40
D5		Cyclo	Unknown	Undetermined								D5	RSDel/+	P29	cDNA (5ul)	Cyclo	40
D6		Cyclo	Unknown	Undetermined								D6	RSDel/+	P29	cDNA (5ul)	Cyclo	40
D7		Cyclo	Unknown	Undetermined								D7	RSDel/+	P34	cDNA (5ul)	Cyclo	40
D8		Cyclo	Unknown	Undetermined								D8	RSDel/+	P34	cDNA (5ul)	Cyclo	40
D9		Cyclo	Unknown	Undetermined								D9	RSDel/+	P34	cDNA (5ul)	Cyclo	40
D10		Cyclo	Unknown	Undetermined								D10	RSDel/+	P37	cDNA (5ul)	Cyclo	40
D11		Cyclo	Unknown	Undetermined								D11	RSDel/+	P37	cDNA (5ul)	Cyclo	40
D12		Cyclo	Unknown	Undetermined								D12	RSDel/+	P37	cDNA (5ul)	Cyclo	40
E1		Cyclo	Unknown	Undetermined								E1	RSDel/+	P38	cDNA (5ul)	Cyclo	40
E2		Cyclo	Unknown	Undetermined								E2	RSDel/+	P38	cDNA (5ul)	Cyclo	40
E3		Cyclo	Unknown	Undetermined								E3	RSDel/+	P38	cDNA (5ul)	Cyclo	40
E4		Cyclo	Unknown	Undetermined								E4	RSDel/+	P45	cDNA (5ul)	Cyclo	40
E5		Cyclo	Unknown	Undetermined								E5	RSDel/+	P45	cDNA (5ul)	Cyclo	40
E6		Cyclo	Unknown	Undetermined								E6	RSDel/+	P45	cDNA (5ul)	Cyclo	40
E7		Cyclo	Unknown	Undetermined								E7	+/+	P5	cDNA (5ul)	Cyclo	40
E8		Cyclo	Unknown	Undetermined								E8	+/+	P5	cDNA (5ul)	Cyclo	40
E9		Cyclo	Unknown	Undetermined								E9	+/+	P5	cDNA (5ul)	Cyclo	40
E10		Cyclo	Unknown	Undetermined								E10	+/+	P6	cDNA (5ul)	Cyclo	40
E11		Cyclo	Unknown	Undetermined								E11	+/+	P6	cDNA (5ul)	Cyclo	40
E12		Cyclo	Unknown	Undetermined								E12	+/+	P6	cDNA (5ul)	Cyclo	40
F1		Cyclo	Unknown	Undetermined								F1	+/+	P11	cDNA (5ul)	Cyclo	40
F2		Cyclo	Unknown	Undetermined								F2	+/+	P11	cDNA (5ul)	Cyclo	40
F3		Cyclo	Unknown	Undetermined								F3	+/+	P11	cDNA (5ul)	Cyclo	40
F4		Cyclo	Unknown	Undetermined								F4	+/+	P12	cDNA (5ul)	Cyclo	40
F5		Cyclo	Unknown	Undetermined								F5	+/+	P12	cDNA (5ul)	Cyclo	40
F6		Cyclo	Unknown	Undetermined								F6	+/+	P12	cDNA (5ul)	Cyclo	40
F7		Cyclo	Unknown	Undetermined								F7	+/+	P19	cDNA (5ul)	Cyclo	40
F8		Cyclo	Unknown	Undetermined								F8	+/+	P19	cDNA (5ul)	Cyclo	40
F9		Cyclo	Unknown	Undetermined								F9	+/+	P19	cDNA (5ul)	Cyclo	40
F10		Cyclo	Unknown	Undetermined								F10	+/+	P20	cDNA (5ul)	Cyclo	40
F11		Cyclo	Unknown	Undetermined								F11	+/+	P20	cDNA (5ul)	Cyclo	40
F12		Cyclo	Unknown	Undetermined								F12	+/+	P20	cDNA (5ul)	Cyclo	40
G1		Cyclo	Unknown	Undetermined								G1	+/+	P23	cDNA (5ul)	Cyclo	40
G2		Cyclo	Unknown	Undetermined								G2	+/+	P23	cDNA (5ul)	Cyclo	40
G3		Cyclo	Unknown	Undetermined								G3	+/+	P23	cDNA (5ul)	Cyclo	40
G4		Cyclo	Unknown	Undetermined								G4	+/RSDel	P7	cDNA (5ul)	Cyclo	40
G5		Cyclo	Unknown	Undetermined								G5	+/RSDel	P7	cDNA (5ul)	Cyclo	40
G6		Cyclo	Unknown	Undetermined								G6	+/RSDel	P7	cDNA (5ul)	Cyclo	40
G7		Cyclo	Unknown	Undetermined								G7	+/RSDel	P8	cDNA (5ul)	Cyclo	40
G8		Cyclo	Unknown	Undetermined								G8	+/RSDel	P8	cDNA (5ul)	Cyclo	40
G9		Cyclo	Unknown	Undetermined								G9	+/RSDel	P8	cDNA (5ul)	Cyclo	40
G10		Cyclo	Unknown	Undetermined								G10	+/RSDel	P10	cDNA (5ul)	Cyclo	40
G11		Cyclo	Unknown	Undetermined								G11	+/RSDel	P10	cDNA (5ul)	Cyclo	40
G12		Cyclo	Unknown	Undetermined								G12	+/RSDel	P10	cDNA (5ul)	Cyclo	40
H1		Cyclo	Unknown	Undetermined								H1	+/RSDel	P14	cDNA (5ul)	Cyclo	40
H2		Cyclo	Unknown	Undetermined								H2	+/RSDel	P14	cDNA (5ul)	Cyclo	40
H3		Cyclo	Unknown	Undetermined								H3	+/RSDel	P14	cDNA (5ul)	Cyclo	40
H4		Cyclo	Unknown	Undetermined								H4	+/RSDel	P15	cDNA (5ul)	Cyclo	40
H5		Cyclo	Unknown	Undetermined								H5	+/RSDel	P15	cDNA (5ul)	Cyclo	40
H6		Cyclo	Unknown	Undetermined								H6	+/RSDel	P15	cDNA (5ul)	Cyclo	40
H7		Cyclo	Unknown	39.55								H7	+/RSDel	P16	cDNA (5ul)	Cyclo	39.55
H8		Cyclo	Unknown	38.43								H8	+/RSDel	P16	cDNA (5ul)	Cyclo	38.43
H9		Cyclo	Unknown	39.68								H9	+/RSDel	P16	cDNA (5ul)	Cyclo	39.68
H10		Cyclo	Unknown	Undetermined								H10	+/RSDel	P21	cDNA (5ul)	Cyclo	40
H11		Cyclo	Unknown	Undetermined								H11	+/RSDel	P21	cDNA (5ul)	Cyclo	40
H12		Cyclo	Unknown	Undetermined								H12	+/RSDel	P21	cDNA (5ul)	Cyclo	40

## Sheet: Slc22a3
Document Name: 090415_E125_plac_RSDel_Slc22a3.sds
Plate Type: Absolute Quantification
User: 7000
Document Information
Operator: 7000
Run Date: Thursday	April 09	2015 11:40:14
Last Modified: Thursday	April 09	2015 13:03:35
Instrument Type: Applied Biosystems 7000 Real-Time PCR System
Comments:
SDS v1.2
Well	Sample Name	Detector	Task	Ct	StdDev Ct	Qty	Mean Qty	StdDev Qty	Filtered	Tm		Well	Sample Name			Detector	Ct
A1		Slc22a3	Unknown	25.3								A1	Thp/+ & +Thp/+	E12.5 Plac (Anderg.)	cDNA (5ul)	Slc22a3	25.3
A2		Slc22a3	Unknown	25.09								A2	Thp/+ & +Thp/+	E12.5 Plac (Anderg.)	cDNA (5ul)	Slc22a3	25.09
A3		Slc22a3	Unknown	24.97								A3	Thp/+ & +Thp/+	E12.5 Plac (Anderg.)	cDNA (5ul)	Slc22a3	24.97		25.12	0.167033	1000	3
A4		Slc22a3	Unknown	26.98								A4	Thp/+ & +Thp/+	E12.5 Plac (Anderg.)	1:4 (5ul)	Slc22a3	26.98
A5		Slc22a3	Unknown	26.86								A5	Thp/+ & +Thp/+	E12.5 Plac (Anderg.)	1:4 (5ul)	Slc22a3	26.86
A6		Slc22a3	Unknown	26.87								A6	Thp/+ & +Thp/+	E12.5 Plac (Anderg.)	1:4 (5ul)	Slc22a3	26.87		26.9033	0.0665833	250	2.39794
A7		Slc22a3	Unknown	28.81								A7	Thp/+ & +Thp/+	E12.5 Plac (Anderg.)	1:16 (5ul)	Slc22a3	28.81
A8		Slc22a3	Unknown	28.83								A8	Thp/+ & +Thp/+	E12.5 Plac (Anderg.)	1:16 (5ul)	Slc22a3	28.83
A9		Slc22a3	Unknown	28.92								A9	Thp/+ & +Thp/+	E12.5 Plac (Anderg.)	1:16 (5ul)	Slc22a3	28.92		28.8533	0.0585947	62.5	1.79588
A10		Slc22a3	Unknown	31.11								A10	Thp/+ & +Thp/+	E12.5 Plac (Anderg.)	1:64 (5ul)	Slc22a3	31.11
A11		Slc22a3	Unknown	30.95								A11	Thp/+ & +Thp/+	E12.5 Plac (Anderg.)	1:64 (5ul)	Slc22a3	30.95
A12		Slc22a3	Unknown	31.03								A12	Thp/+ & +Thp/+	E12.5 Plac (Anderg.)	1:64 (5ul)	Slc22a3	31.03		31.03	0.08	15.625	1.19382
B1		Slc22a3	Unknown	24.35								B1	+/+	P28	cDNA (5ul)	Slc22a3	24.35
B2		Slc22a3	Unknown	24.31								B2	+/+	P28	cDNA (5ul)	Slc22a3	24.31
B3		Slc22a3	Unknown	24.12								B3	+/+	P28	cDNA (5ul)	Slc22a3	24.12
B4		Slc22a3	Unknown	24.47								B4	+/+	P31	cDNA (5ul)	Slc22a3	24.47
B5		Slc22a3	Unknown	24.49								B5	+/+	P31	cDNA (5ul)	Slc22a3	24.49
B6		Slc22a3	Unknown	24.45								B6	+/+	P31	cDNA (5ul)	Slc22a3	24.45
B7		Slc22a3	Unknown	23.54								B7	+/+	P32	cDNA (5ul)	Slc22a3	23.54
B8		Slc22a3	Unknown	23.67								B8	+/+	P32	cDNA (5ul)	Slc22a3	23.67
B9		Slc22a3	Unknown	23.65								B9	+/+	P32	cDNA (5ul)	Slc22a3	23.65
B10		Slc22a3	Unknown	24.28								B10	+/+	P35	cDNA (5ul)	Slc22a3	24.28
B11		Slc22a3	Unknown	24.32								B11	+/+	P35	cDNA (5ul)	Slc22a3	24.32
B12		Slc22a3	Unknown	24.34								B12	+/+	P35	cDNA (5ul)	Slc22a3	24.34
C1		Slc22a3	Unknown	24.22								C1	+/+	P36	cDNA (5ul)	Slc22a3	24.22
C2		Slc22a3	Unknown	24.11								C2	+/+	P36	cDNA (5ul)	Slc22a3	24.11
C3		Slc22a3	Unknown	24.02								C3	+/+	P36	cDNA (5ul)	Slc22a3	24.02
C4		Slc22a3	Unknown	24.04								C4	+/+	P40	cDNA (5ul)	Slc22a3	24.04
C5		Slc22a3	Unknown	24.08								C5	+/+	P40	cDNA (5ul)	Slc22a3	24.08
C6		Slc22a3	Unknown	24.01								C6	+/+	P40	cDNA (5ul)	Slc22a3	24.01
C7		Slc22a3	Unknown	24.11								C7	+/+	P41	cDNA (5ul)	Slc22a3	24.11
C8		Slc22a3	Unknown	24.07								C8	+/+	P41	cDNA (5ul)	Slc22a3	24.07
C9		Slc22a3	Unknown	24.08								C9	+/+	P41	cDNA (5ul)	Slc22a3	24.08
C10		Slc22a3	Unknown	23.88								C10	RSDel/+	P26	cDNA (5ul)	Slc22a3	23.88
C11		Slc22a3	Unknown	23.92								C11	RSDel/+	P26	cDNA (5ul)	Slc22a3	23.92
C12		Slc22a3	Unknown	23.8								C12	RSDel/+	P26	cDNA (5ul)	Slc22a3	23.8
D1		Slc22a3	Unknown	24.08								D1	RSDel/+	P27	cDNA (5ul)	Slc22a3	24.08
D2		Slc22a3	Unknown	24								D2	RSDel/+	P27	cDNA (5ul)	Slc22a3	24
D3		Slc22a3	Unknown	23.96								D3	RSDel/+	P27	cDNA (5ul)	Slc22a3	23.96
D4		Slc22a3	Unknown	23.78								D4	RSDel/+	P29	cDNA (5ul)	Slc22a3	23.78
D5		Slc22a3	Unknown	23.79								D5	RSDel/+	P29	cDNA (5ul)	Slc22a3	23.79
D6		Slc22a3	Unknown	23.83								D6	RSDel/+	P29	cDNA (5ul)	Slc22a3	23.83
D7		Slc22a3	Unknown	25.03								D7	RSDel/+	P34	cDNA (5ul)	Slc22a3	25.03
D8		Slc22a3	Unknown	23.95								D8	RSDel/+	P34	cDNA (5ul)	Slc22a3	23.95
D9		Slc22a3	Unknown	24.03								D9	RSDel/+	P34	cDNA (5ul)	Slc22a3	24.03
D10		Slc22a3	Unknown	23.37								D10	RSDel/+	P37	cDNA (5ul)	Slc22a3	23.37
D11		Slc22a3	Unknown	23.43								D11	RSDel/+	P37	cDNA (5ul)	Slc22a3	23.43
D12		Slc22a3	Unknown	23.61								D12	RSDel/+	P37	cDNA (5ul)	Slc22a3	23.61
E1		Slc22a3	Unknown	24.49								E1	RSDel/+	P38	cDNA (5ul)	Slc22a3	24.49
E2		Slc22a3	Unknown	24.36								E2	RSDel/+	P38	cDNA (5ul)	Slc22a3	24.36
E3		Slc22a3	Unknown	24.34								E3	RSDel/+	P38	cDNA (5ul)	Slc22a3	24.34
E4		Slc22a3	Unknown	23.98								E4	RSDel/+	P45	cDNA (5ul)	Slc22a3	23.98
E5		Slc22a3	Unknown	23.92								E5	RSDel/+	P45	cDNA (5ul)	Slc22a3	23.92
E6		Slc22a3	Unknown	24								E6	RSDel/+	P45	cDNA (5ul)	Slc22a3	24
E7		Slc22a3	Unknown	24.9								E7	+/+	P5	cDNA (5ul)	Slc22a3	24.9
E8		Slc22a3	Unknown	24.91								E8	+/+	P5	cDNA (5ul)	Slc22a3	24.91
E9		Slc22a3	Unknown	24.97								E9	+/+	P5	cDNA (5ul)	Slc22a3	24.97
E10		Slc22a3	Unknown	26.22								E10	+/+	P6	cDNA (5ul)	Slc22a3	26.22
E11		Slc22a3	Unknown	26.29								E11	+/+	P6	cDNA (5ul)	Slc22a3	26.29
E12		Slc22a3	Unknown	26.27								E12	+/+	P6	cDNA (5ul)	Slc22a3	26.27
F1		Slc22a3	Unknown	25.46								F1	+/+	P11	cDNA (5ul)	Slc22a3	25.46
F2		Slc22a3	Unknown	25.52								F2	+/+	P11	cDNA (5ul)	Slc22a3	25.52
F3		Slc22a3	Unknown	25.39								F3	+/+	P11	cDNA (5ul)	Slc22a3	25.39
F4		Slc22a3	Unknown	26.04								F4	+/+	P12	cDNA (5ul)	Slc22a3	26.04
F5		Slc22a3	Unknown	26.03								F5	+/+	P12	cDNA (5ul)	Slc22a3	26.03
F6		Slc22a3	Unknown	26.04								F6	+/+	P12	cDNA (5ul)	Slc22a3	26.04
F7		Slc22a3	Unknown	25.36								F7	+/+	P19	cDNA (5ul)	Slc22a3	25.36
F8		Slc22a3	Unknown	25.34								F8	+/+	P19	cDNA (5ul)	Slc22a3	25.34
F9		Slc22a3	Unknown	25.36								F9	+/+	P19	cDNA (5ul)	Slc22a3	25.36
F10		Slc22a3	Unknown	25.19								F10	+/+	P20	cDNA (5ul)	Slc22a3	25.19
F11		Slc22a3	Unknown	25.1								F11	+/+	P20	cDNA (5ul)	Slc22a3	25.1
F12		Slc22a3	Unknown	25.04								F12	+/+	P20	cDNA (5ul)	Slc22a3	25.04
G1		Slc22a3	Unknown	25.67								G1	+/+	P23	cDNA (5ul)	Slc22a3	25.67
G2		Slc22a3	Unknown	25.4								G2	+/+	P23	cDNA (5ul)	Slc22a3	25.4
G3		Slc22a3	Unknown	25.38								G3	+/+	P23	cDNA (5ul)	Slc22a3	25.38
G4		Slc22a3	Unknown	26.87								G4	+/RSDel	P7	cDNA (5ul)	Slc22a3	26.87
G5		Slc22a3	Unknown	26.73								G5	+/RSDel	P7	cDNA (5ul)	Slc22a3	26.73
G6		Slc22a3	Unknown	26.77								G6	+/RSDel	P7	cDNA (5ul)	Slc22a3	26.77
G7		Slc22a3	Unknown	25.12								G7	+/RSDel	P8	cDNA (5ul)	Slc22a3	25.12
G8		Slc22a3	Unknown	25.13								G8	+/RSDel	P8	cDNA (5ul)	Slc22a3	25.13
G9		Slc22a3	Unknown	25.12								G9	+/RSDel	P8	cDNA (5ul)	Slc22a3	25.12
G10		Slc22a3	Unknown	23.91								G10	+/RSDel	P10	cDNA (5ul)	Slc22a3	23.91
G11		Slc22a3	Unknown	24.01								G11	+/RSDel	P10	cDNA (5ul)	Slc22a3	24.01
G12		Slc22a3	Unknown	24.09								G12	+/RSDel	P10	cDNA (5ul)	Slc22a3	24.09
H1		Slc22a3	Unknown	30.44								H1	+/RSDel	P14	cDNA (5ul)	Slc22a3	30.44
H2		Slc22a3	Unknown	30.43								H2	+/RSDel	P14	cDNA (5ul)	Slc22a3	30.43
H3		Slc22a3	Unknown	30.31								H3	+/RSDel	P14	cDNA (5ul)	Slc22a3	30.31
H4		Slc22a3	Unknown	24.68								H4	+/RSDel	P15	cDNA (5ul)	Slc22a3	24.68
H5		Slc22a3	Unknown	24.71								H5	+/RSDel	P15	cDNA (5ul)	Slc22a3	24.71
H6		Slc22a3	Unknown	24.64								H6	+/RSDel	P15	cDNA (5ul)	Slc22a3	24.64
H7		Slc22a3	Unknown	24.73								H7	+/RSDel	P16	cDNA (5ul)	Slc22a3	24.73
H8		Slc22a3	Unknown	24.7								H8	+/RSDel	P16	cDNA (5ul)	Slc22a3	24.7
H9		Slc22a3	Unknown	24.69								H9	+/RSDel	P16	cDNA (5ul)	Slc22a3	24.69
H10		Slc22a3	Unknown	23.98								H10	+/RSDel	P21	cDNA (5ul)	Slc22a3	23.98
H11		Slc22a3	Unknown	23.99								H11	+/RSDel	P21	cDNA (5ul)	Slc22a3	23.99
H12		Slc22a3	Unknown	23.98								H12	+/RSDel	P21	cDNA (5ul)	Slc22a3	23.98

## Sheet: AIrn
SDS 2.3	AQ Results	1
Filename	090415_RSDel_E125_plac_Airn
PlateID
Assay Type	Absolute Quantification
Run DateTime	2015-09-04 13:39:55
Operator
ThermalCycleParams
Sample Information
Well	Sample Name	Detector Name	Reporter	Task	Ct	Quantity	Qty Mean	Qty StdDev	Ct Median	Ct Mean	Ct StdDev	Baseline Type	Baseline Start	Baseline Stop	Threshold Type	Threshold	FOS	HMD	LME	EW	BPR	NAW	HNS	HRN	EAF	BAF	TAF	CAF		Well	Sample Name			Detector Name	Ct
1	A1	Air Middle	FAM	Unknown	30.9605							Manual	3	15	Manual	0.4														A1	Thp/+ & +Thp/+	E12.5 Plac (Anderg.)	cDNA (5ul)	Air Middle	30.9605
2	A2	Air Middle	FAM	Unknown	30.9949							Manual	3	15	Manual	0.4														A2	Thp/+ & +Thp/+	E12.5 Plac (Anderg.)	cDNA (5ul)	Air Middle	30.9949
3	A3	Air Middle	FAM	Unknown	31.0372							Manual	3	15	Manual	0.4														A3	Thp/+ & +Thp/+	E12.5 Plac (Anderg.)	cDNA (5ul)	Air Middle	31.0372		30.9976	0.0384291	1000	3
4	A4	Air Middle	FAM	Unknown	32.966							Manual	3	15	Manual	0.4														A4	Thp/+ & +Thp/+	E12.5 Plac (Anderg.)	1:4 (5ul)	Air Middle	32.966
5	A5	Air Middle	FAM	Unknown	33.0451							Manual	3	15	Manual	0.4														A5	Thp/+ & +Thp/+	E12.5 Plac (Anderg.)	1:4 (5ul)	Air Middle	33.0451
6	A6	Air Middle	FAM	Unknown	32.9361							Manual	3	15	Manual	0.4														A6	Thp/+ & +Thp/+	E12.5 Plac (Anderg.)	1:4 (5ul)	Air Middle	32.9361		32.9824	0.0563046	250	2.39794
7	A7	Air Middle	FAM	Unknown	35.9637							Manual	3	15	Manual	0.4														A7	Thp/+ & +Thp/+	E12.5 Plac (Anderg.)	1:16 (5ul)	Air Middle	35.9637
8	A8	Air Middle	FAM	Unknown	35.4423							Manual	3	15	Manual	0.4														A8	Thp/+ & +Thp/+	E12.5 Plac (Anderg.)	1:16 (5ul)	Air Middle	35.4423
9	A9	Air Middle	FAM	Unknown	35.0841							Manual	3	15	Manual	0.4														A9	Thp/+ & +Thp/+	E12.5 Plac (Anderg.)	1:16 (5ul)	Air Middle	35.0841		35.4967	0.442304	62.5	1.79588
10	A10	Air Middle	FAM	Unknown	37.0749							Manual	3	15	Manual	0.4														A10	Thp/+ & +Thp/+	E12.5 Plac (Anderg.)	1:64 (5ul)	Air Middle	37.0749
11	A11	Air Middle	FAM	Unknown	36.9596							Manual	3	15	Manual	0.4														A11	Thp/+ & +Thp/+	E12.5 Plac (Anderg.)	1:64 (5ul)	Air Middle	36.9596
12	A12	Air Middle	FAM	Unknown	36.8482							Manual	3	15	Manual	0.4														A12	Thp/+ & +Thp/+	E12.5 Plac (Anderg.)	1:64 (5ul)	Air Middle	36.8482		36.9609	0.113392	15.625	1.19382
13	B1	Air Middle	FAM	Unknown	27.7161							Manual	3	15	Manual	0.4														B1	+/+	P28	cDNA (5ul)	Air Middle	27.7161
14	B2	Air Middle	FAM	Unknown	27.7376							Manual	3	15	Manual	0.4														B2	+/+	P28	cDNA (5ul)	Air Middle	27.7376
15	B3	Air Middle	FAM	Unknown	27.6679							Manual	3	15	Manual	0.4														B3	+/+	P28	cDNA (5ul)	Air Middle	27.6679
16	B4	Air Middle	FAM	Unknown	29.3668							Manual	3	15	Manual	0.4														B4	+/+	P31	cDNA (5ul)	Air Middle	29.3668
17	B5	Air Middle	FAM	Unknown	29.0998							Manual	3	15	Manual	0.4														B5	+/+	P31	cDNA (5ul)	Air Middle	29.0998
18	B6	Air Middle	FAM	Unknown	29.1549							Manual	3	15	Manual	0.4														B6	+/+	P31	cDNA (5ul)	Air Middle	29.1549
19	B7	Air Middle	FAM	Unknown	27.7339							Manual	3	15	Manual	0.4														B7	+/+	P32	cDNA (5ul)	Air Middle	27.7339
20	B8	Air Middle	FAM	Unknown	27.7085							Manual	3	15	Manual	0.4														B8	+/+	P32	cDNA (5ul)	Air Middle	27.7085
21	B9	Air Middle	FAM	Unknown	27.745							Manual	3	15	Manual	0.4														B9	+/+	P32	cDNA (5ul)	Air Middle	27.745
22	B10	Air Middle	FAM	Unknown	27.9409							Manual	3	15	Manual	0.4														B10	+/+	P35	cDNA (5ul)	Air Middle	27.9409
23	B11	Air Middle	FAM	Unknown	28.0715							Manual	3	15	Manual	0.4														B11	+/+	P35	cDNA (5ul)	Air Middle	28.0715
24	B12	Air Middle	FAM	Unknown	27.9141							Manual	3	15	Manual	0.4														B12	+/+	P35	cDNA (5ul)	Air Middle	27.9141
25	C1	Air Middle	FAM	Unknown	28.4863							Manual	3	15	Manual	0.4														C1	+/+	P36	cDNA (5ul)	Air Middle	28.4863
26	C2	Air Middle	FAM	Unknown	28.5026							Manual	3	15	Manual	0.4														C2	+/+	P36	cDNA (5ul)	Air Middle	28.5026
27	C3	Air Middle	FAM	Unknown	28.4868							Manual	3	15	Manual	0.4														C3	+/+	P36	cDNA (5ul)	Air Middle	28.4868
28	C4	Air Middle	FAM	Unknown	27.8497							Manual	3	15	Manual	0.4														C4	+/+	P40	cDNA (5ul)	Air Middle	27.8497
29	C5	Air Middle	FAM	Unknown	27.8207							Manual	3	15	Manual	0.4														C5	+/+	P40	cDNA (5ul)	Air Middle	27.8207
30	C6	Air Middle	FAM	Unknown	27.9716							Manual	3	15	Manual	0.4														C6	+/+	P40	cDNA (5ul)	Air Middle	27.9716
31	C7	Air Middle	FAM	Unknown	28.0527							Manual	3	15	Manual	0.4														C7	+/+	P41	cDNA (5ul)	Air Middle	28.0527
32	C8	Air Middle	FAM	Unknown	28.0213							Manual	3	15	Manual	0.4														C8	+/+	P41	cDNA (5ul)	Air Middle	28.0213
33	C9	Air Middle	FAM	Unknown	27.977							Manual	3	15	Manual	0.4														C9	+/+	P41	cDNA (5ul)	Air Middle	27.977
34	C10	Air Middle	FAM	Unknown	28.0567							Manual	3	15	Manual	0.4														C10	RSDel/+	P26	cDNA (5ul)	Air Middle	28.0567
35	C11	Air Middle	FAM	Unknown	28.115							Manual	3	15	Manual	0.4														C11	RSDel/+	P26	cDNA (5ul)	Air Middle	28.115
36	C12	Air Middle	FAM	Unknown	27.8926							Manual	3	15	Manual	0.4														C12	RSDel/+	P26	cDNA (5ul)	Air Middle	27.8926
37	D1	Air Middle	FAM	Unknown	28.2963							Manual	3	15	Manual	0.4														D1	RSDel/+	P27	cDNA (5ul)	Air Middle	28.2963
38	D2	Air Middle	FAM	Unknown	28.3342							Manual	3	15	Manual	0.4														D2	RSDel/+	P27	cDNA (5ul)	Air Middle	28.3342
39	D3	Air Middle	FAM	Unknown	28.1817							Manual	3	15	Manual	0.4														D3	RSDel/+	P27	cDNA (5ul)	Air Middle	28.1817
40	D4	Air Middle	FAM	Unknown	27.9856							Manual	3	15	Manual	0.4														D4	RSDel/+	P29	cDNA (5ul)	Air Middle	27.9856
41	D5	Air Middle	FAM	Unknown	27.7674							Manual	3	15	Manual	0.4														D5	RSDel/+	P29	cDNA (5ul)	Air Middle	27.7674
42	D6	Air Middle	FAM	Unknown	27.81							Manual	3	15	Manual	0.4														D6	RSDel/+	P29	cDNA (5ul)	Air Middle	27.81
43	D7	Air Middle	FAM	Unknown	28.291							Manual	3	15	Manual	0.4														D7	RSDel/+	P34	cDNA (5ul)	Air Middle	28.291
44	D8	Air Middle	FAM	Unknown	28.2246							Manual	3	15	Manual	0.4														D8	RSDel/+	P34	cDNA (5ul)	Air Middle	28.2246
45	D9	Air Middle	FAM	Unknown	28.2224							Manual	3	15	Manual	0.4														D9	RSDel/+	P34	cDNA (5ul)	Air Middle	28.2224
46	D10	Air Middle	FAM	Unknown	27.4324							Manual	3	15	Manual	0.4														D10	RSDel/+	P37	cDNA (5ul)	Air Middle	27.4324
47	D11	Air Middle	FAM	Unknown	27.4418							Manual	3	15	Manual	0.4														D11	RSDel/+	P37	cDNA (5ul)	Air Middle	27.4418
48	D12	Air Middle	FAM	Unknown	27.5089							Manual	3	15	Manual	0.4														D12	RSDel/+	P37	cDNA (5ul)	Air Middle	27.5089
49	E1	Air Middle	FAM	Unknown	28.3647							Manual	3	15	Manual	0.4														E1	RSDel/+	P38	cDNA (5ul)	Air Middle	28.3647
50	E2	Air Middle	FAM	Unknown	28.3255							Manual	3	15	Manual	0.4														E2	RSDel/+	P38	cDNA (5ul)	Air Middle	28.3255
51	E3	Air Middle	FAM	Unknown	28.1902							Manual	3	15	Manual	0.4														E3	RSDel/+	P38	cDNA (5ul)	Air Middle	28.1902
52	E4	Air Middle	FAM	Unknown	28.0751							Manual	3	15	Manual	0.4														E4	RSDel/+	P45	cDNA (5ul)	Air Middle	28.0751
53	E5	Air Middle	FAM	Unknown	28.0828							Manual	3	15	Manual	0.4														E5	RSDel/+	P45	cDNA (5ul)	Air Middle	28.0828
54	E6	Air Middle	FAM	Unknown	28.0185							Manual	3	15	Manual	0.4														E6	RSDel/+	P45	cDNA (5ul)	Air Middle	28.0185
55	E7	Air Middle	FAM	Unknown	29.6617							Manual	3	15	Manual	0.4														E7	+/+	P5	cDNA (5ul)	Air Middle	29.6617
56	E8	Air Middle	FAM	Unknown	29.6649							Manual	3	15	Manual	0.4														E8	+/+	P5	cDNA (5ul)	Air Middle	29.6649
57	E9	Air Middle	FAM	Unknown	29.6679							Manual	3	15	Manual	0.4														E9	+/+	P5	cDNA (5ul)	Air Middle	29.6679
58	E10	Air Middle	FAM	Unknown	31.2347							Manual	3	15	Manual	0.4														E10	+/+	P6	cDNA (5ul)	Air Middle	31.2347
59	E11	Air Middle	FAM	Unknown	31.1477							Manual	3	15	Manual	0.4														E11	+/+	P6	cDNA (5ul)	Air Middle	31.1477
60	E12	Air Middle	FAM	Unknown	30.989							Manual	3	15	Manual	0.4														E12	+/+	P6	cDNA (5ul)	Air Middle	30.989
61	F1	Air Middle	FAM	Unknown	30.4114							Manual	3	15	Manual	0.4														F1	+/+	P11	cDNA (5ul)	Air Middle	30.4114
62	F2	Air Middle	FAM	Unknown	30.6941							Manual	3	15	Manual	0.4														F2	+/+	P11	cDNA (5ul)	Air Middle	30.6941
63	F3	Air Middle	FAM	Unknown	30.404							Manual	3	15	Manual	0.4														F3	+/+	P11	cDNA (5ul)	Air Middle	30.404
64	F4	Air Middle	FAM	Unknown	30.992							Manual	3	15	Manual	0.4														F4	+/+	P12	cDNA (5ul)	Air Middle	30.992
65	F5	Air Middle	FAM	Unknown	30.9494							Manual	3	15	Manual	0.4														F5	+/+	P12	cDNA (5ul)	Air Middle	30.9494
66	F6	Air Middle	FAM	Unknown	31.0657							Manual	3	15	Manual	0.4														F6	+/+	P12	cDNA (5ul)	Air Middle	31.0657
67	F7	Air Middle	FAM	Unknown	29.8047							Manual	3	15	Manual	0.4														F7	+/+	P19	cDNA (5ul)	Air Middle	29.8047
68	F8	Air Middle	FAM	Unknown	29.8434							Manual	3	15	Manual	0.4														F8	+/+	P19	cDNA (5ul)	Air Middle	29.8434
69	F9	Air Middle	FAM	Unknown	29.8133							Manual	3	15	Manual	0.4														F9	+/+	P19	cDNA (5ul)	Air Middle	29.8133
70	F10	Air Middle	FAM	Unknown	30.3276							Manual	3	15	Manual	0.4														F10	+/+	P20	cDNA (5ul)	Air Middle	30.3276
71	F11	Air Middle	FAM	Unknown	30.2997							Manual	3	15	Manual	0.4														F11	+/+	P20	cDNA (5ul)	Air Middle	30.2997
72	F12	Air Middle	FAM	Unknown	30.175							Manual	3	15	Manual	0.4														F12	+/+	P20	cDNA (5ul)	Air Middle	30.175
73	G1	Air Middle	FAM	Unknown	30.3703							Manual	3	15	Manual	0.4														G1	+/+	P23	cDNA (5ul)	Air Middle	30.3703
74	G2	Air Middle	FAM	Unknown	30.3255							Manual	3	15	Manual	0.4														G2	+/+	P23	cDNA (5ul)	Air Middle	30.3255
75	G3	Air Middle	FAM	Unknown	30.2903							Manual	3	15	Manual	0.4														G3	+/+	P23	cDNA (5ul)	Air Middle	30.2903
76	G4	Air Middle	FAM	Unknown	38.2519							Manual	3	15	Manual	0.4														G4	+/RSDel	P7	cDNA (5ul)	Air Middle	38.2519
77	G5	Air Middle	FAM	Unknown	37.8668							Manual	3	15	Manual	0.4														G5	+/RSDel	P7	cDNA (5ul)	Air Middle	37.8668
78	G6	Air Middle	FAM	Unknown	37.6011							Manual	3	15	Manual	0.4														G6	+/RSDel	P7	cDNA (5ul)	Air Middle	37.6011
79	G7	Air Middle	FAM	Unknown	37.1665							Manual	3	15	Manual	0.4														G7	+/RSDel	P8	cDNA (5ul)	Air Middle	37.1665
80	G8	Air Middle	FAM	Unknown	37.4672							Manual	3	15	Manual	0.4														G8	+/RSDel	P8	cDNA (5ul)	Air Middle	37.4672
81	G9	Air Middle	FAM	Unknown	37.433							Manual	3	15	Manual	0.4														G9	+/RSDel	P8	cDNA (5ul)	Air Middle	37.433
82	G10	Air Middle	FAM	Unknown	36.2006							Manual	3	15	Manual	0.4														G10	+/RSDel	P10	cDNA (5ul)	Air Middle	36.2006
83	G11	Air Middle	FAM	Unknown	36.1024							Manual	3	15	Manual	0.4														G11	+/RSDel	P10	cDNA (5ul)	Air Middle	36.1024
84	G12	Air Middle	FAM	Unknown	36.3641							Manual	3	15	Manual	0.4														G12	+/RSDel	P10	cDNA (5ul)	Air Middle	36.3641
85	H1	Air Middle	FAM	Unknown	Undetermined							Manual	3	15	Manual	0.4						TRUE								H1	+/RSDel	P14	cDNA (5ul)	Air Middle	Undetermined
86	H2	Air Middle	FAM	Unknown	Undetermined							Manual	3	15	Manual	0.4						TRUE								H2	+/RSDel	P14	cDNA (5ul)	Air Middle	Undetermined
87	H3	Air Middle	FAM	Unknown	Undetermined							Manual	3	15	Manual	0.4						TRUE								H3	+/RSDel	P14	cDNA (5ul)	Air Middle	Undetermined
88	H4	Air Middle	FAM	Unknown	36.2174							Manual	3	15	Manual	0.4														H4	+/RSDel	P15	cDNA (5ul)	Air Middle	36.2174
89	H5	Air Middle	FAM	Unknown	Undetermined							Manual	3	15	Manual	0.4						TRUE		TRUE						H5	+/RSDel	P15	cDNA (5ul)	Air Middle	Undetermined
90	H6	Air Middle	FAM	Unknown	37.7744							Manual	3	15	Manual	0.4														H6	+/RSDel	P15	cDNA (5ul)	Air Middle	37.7744
91	H7	Air Middle	FAM	Unknown	36.4153							Manual	3	15	Manual	0.4														H7	+/RSDel	P16	cDNA (5ul)	Air Middle	36.4153
92	H8	Air Middle	FAM	Unknown	37.2757							Manual	3	15	Manual	0.4														H8	+/RSDel	P16	cDNA (5ul)	Air Middle	37.2757
93	H9	Air Middle	FAM	Unknown	36.7006							Manual	3	15	Manual	0.4														H9	+/RSDel	P16	cDNA (5ul)	Air Middle	36.7006
94	H10	Air Middle	FAM	Unknown	35.6435							Manual	3	15	Manual	0.4														H10	+/RSDel	P21	cDNA (5ul)	Air Middle	35.6435
95	H11	Air Middle	FAM	Unknown	36.0666							Manual	3	15	Manual	0.4														H11	+/RSDel	P21	cDNA (5ul)	Air Middle	36.0666
96	H12	Air Middle	FAM	Unknown	36.0692							Manual	3	15	Manual	0.4														H12	+/RSDel	P21	cDNA (5ul)	Air Middle	36.0692
Slope		cycles/log decade
Y-Intercept
R^2
NAP	LPL

## Sheet: Tcp1
Document Name: 090415_E125_plac_RSDel_Tcp1.sds
Plate Type: Absolute Quantification
User: 7000
Document Information
Operator: 7000
Run Date: Thursday	April 09	2015 13:17:02
Last Modified: Thursday	April 09	2015 15:17:38
Instrument Type: Applied Biosystems 7000 Real-Time PCR System
Comments:
SDS v1.2
Well	Sample Name	Detector	Task	Ct	StdDev Ct	Qty	Mean Qty	StdDev Qty	Filtered	Tm		Well	Sample Name			Detector	Ct
A1		Tcp1	Unknown	21.54						80.6		A1	Thp/+ & +Thp/+	E12.5 Plac (Anderg.)	cDNA (5ul)	Tcp1	21.54
A2		Tcp1	Unknown	21.41						81		A2	Thp/+ & +Thp/+	E12.5 Plac (Anderg.)	cDNA (5ul)	Tcp1	21.41
A3		Tcp1	Unknown	21.22						81		A3	Thp/+ & +Thp/+	E12.5 Plac (Anderg.)	cDNA (5ul)	Tcp1	21.22		21.39	0.160935	1000	3
A4		Tcp1	Unknown	23.28						81		A4	Thp/+ & +Thp/+	E12.5 Plac (Anderg.)	1:4 (5ul)	Tcp1	23.28
A5		Tcp1	Unknown	23.33						81		A5	Thp/+ & +Thp/+	E12.5 Plac (Anderg.)	1:4 (5ul)	Tcp1	23.33
A6		Tcp1	Unknown	23.26						81		A6	Thp/+ & +Thp/+	E12.5 Plac (Anderg.)	1:4 (5ul)	Tcp1	23.26		23.29	0.0360555	250	2.39794
A7		Tcp1	Unknown	25.32						81		A7	Thp/+ & +Thp/+	E12.5 Plac (Anderg.)	1:16 (5ul)	Tcp1	25.32
A8		Tcp1	Unknown	25.44						81		A8	Thp/+ & +Thp/+	E12.5 Plac (Anderg.)	1:16 (5ul)	Tcp1	25.44
A9		Tcp1	Unknown	25.29						81		A9	Thp/+ & +Thp/+	E12.5 Plac (Anderg.)	1:16 (5ul)	Tcp1	25.29		25.35	0.0793725	62.5	1.79588
A10		Tcp1	Unknown	27.37						81		A10	Thp/+ & +Thp/+	E12.5 Plac (Anderg.)	1:64 (5ul)	Tcp1	27.37
A11		Tcp1	Unknown	27.34						81		A11	Thp/+ & +Thp/+	E12.5 Plac (Anderg.)	1:64 (5ul)	Tcp1	27.34
A12		Tcp1	Unknown	27.34						80.3		A12	Thp/+ & +Thp/+	E12.5 Plac (Anderg.)	1:64 (5ul)	Tcp1	27.34		27.35	0.0173205	15.625	1.19382
B1		Tcp1	Unknown	22.75						81		B1	+/+	P28	cDNA (5ul)	Tcp1	22.75
B2		Tcp1	Unknown	22.92						81.3		B2	+/+	P28	cDNA (5ul)	Tcp1	22.92
B3		Tcp1	Unknown	22.68						81		B3	+/+	P28	cDNA (5ul)	Tcp1	22.68
B4		Tcp1	Unknown	23.01						81		B4	+/+	P31	cDNA (5ul)	Tcp1	23.01
B5		Tcp1	Unknown	22.88						81		B5	+/+	P31	cDNA (5ul)	Tcp1	22.88
B6		Tcp1	Unknown	22.85						81		B6	+/+	P31	cDNA (5ul)	Tcp1	22.85
B7		Tcp1	Unknown	21.91						81		B7	+/+	P32	cDNA (5ul)	Tcp1	21.91
B8		Tcp1	Unknown	21.87						81		B8	+/+	P32	cDNA (5ul)	Tcp1	21.87
B9		Tcp1	Unknown	21.88						81.3		B9	+/+	P32	cDNA (5ul)	Tcp1	21.88
B10		Tcp1	Unknown	22.26						81.3		B10	+/+	P35	cDNA (5ul)	Tcp1	22.26
B11		Tcp1	Unknown	22.21						81.3		B11	+/+	P35	cDNA (5ul)	Tcp1	22.21
B12		Tcp1	Unknown	22.21						81		B12	+/+	P35	cDNA (5ul)	Tcp1	22.21
C1		Tcp1	Unknown	22.79						81.3		C1	+/+	P36	cDNA (5ul)	Tcp1	22.79
C2		Tcp1	Unknown	22.76						81.3		C2	+/+	P36	cDNA (5ul)	Tcp1	22.76
C3		Tcp1	Unknown	22.73						81		C3	+/+	P36	cDNA (5ul)	Tcp1	22.73
C4		Tcp1	Unknown	22.06						81		C4	+/+	P40	cDNA (5ul)	Tcp1	22.06
C5		Tcp1	Unknown	22.12						81		C5	+/+	P40	cDNA (5ul)	Tcp1	22.12
C6		Tcp1	Unknown	22						81.3		C6	+/+	P40	cDNA (5ul)	Tcp1	22
C7		Tcp1	Unknown	22.3						81.3		C7	+/+	P41	cDNA (5ul)	Tcp1	22.3
C8		Tcp1	Unknown	22.59						81		C8	+/+	P41	cDNA (5ul)	Tcp1	22.59
C9		Tcp1	Unknown	22.16						81.3		C9	+/+	P41	cDNA (5ul)	Tcp1	22.16
C10		Tcp1	Unknown	23.2						81.3		C10	RSDel/+	P26	cDNA (5ul)	Tcp1	23.2
C11		Tcp1	Unknown	23.2						81.3		C11	RSDel/+	P26	cDNA (5ul)	Tcp1	23.2
C12		Tcp1	Unknown	23.12						81.3		C12	RSDel/+	P26	cDNA (5ul)	Tcp1	23.12
D1		Tcp1	Unknown	23.23						81.3		D1	RSDel/+	P27	cDNA (5ul)	Tcp1	23.23
D2		Tcp1	Unknown	23.21						81.3		D2	RSDel/+	P27	cDNA (5ul)	Tcp1	23.21
D3		Tcp1	Unknown	23.24						81.3		D3	RSDel/+	P27	cDNA (5ul)	Tcp1	23.24
D4		Tcp1	Unknown	23.22						81		D4	RSDel/+	P29	cDNA (5ul)	Tcp1	23.22
D5		Tcp1	Unknown	23.18						81.3		D5	RSDel/+	P29	cDNA (5ul)	Tcp1	23.18
D6		Tcp1	Unknown	23.19						81.3		D6	RSDel/+	P29	cDNA (5ul)	Tcp1	23.19
D7		Tcp1	Unknown	23.93						81.3		D7	RSDel/+	P34	cDNA (5ul)	Tcp1	23.93
D8		Tcp1	Unknown	23.13						81.3		D8	RSDel/+	P34	cDNA (5ul)	Tcp1	23.13
D9		Tcp1	Unknown	23.17						81.3		D9	RSDel/+	P34	cDNA (5ul)	Tcp1	23.17
D10		Tcp1	Unknown	22.59						81.6		D10	RSDel/+	P37	cDNA (5ul)	Tcp1	22.59
D11		Tcp1	Unknown	22.55						81.6		D11	RSDel/+	P37	cDNA (5ul)	Tcp1	22.55
D12		Tcp1	Unknown	22.44						81.3		D12	RSDel/+	P37	cDNA (5ul)	Tcp1	22.44
E1		Tcp1	Unknown	23.51						81.3		E1	RSDel/+	P38	cDNA (5ul)	Tcp1	23.51
E2		Tcp1	Unknown	23.47						81.6		E2	RSDel/+	P38	cDNA (5ul)	Tcp1	23.47
E3		Tcp1	Unknown	23.76						81.3		E3	RSDel/+	P38	cDNA (5ul)	Tcp1	23.76
E4		Tcp1	Unknown	23.43						81.3		E4	RSDel/+	P45	cDNA (5ul)	Tcp1	23.43
E5		Tcp1	Unknown	23.38						81.3		E5	RSDel/+	P45	cDNA (5ul)	Tcp1	23.38
E6		Tcp1	Unknown	23.47						81.3		E6	RSDel/+	P45	cDNA (5ul)	Tcp1	23.47
E7		Tcp1	Unknown	23.14						81.3		E7	+/+	P5	cDNA (5ul)	Tcp1	23.14
E8		Tcp1	Unknown	23.11						81.3		E8	+/+	P5	cDNA (5ul)	Tcp1	23.11
E9		Tcp1	Unknown	23.12						81.3		E9	+/+	P5	cDNA (5ul)	Tcp1	23.12
E10		Tcp1	Unknown	24.79						81.6		E10	+/+	P6	cDNA (5ul)	Tcp1	24.79
E11		Tcp1	Unknown	24.78						81.6		E11	+/+	P6	cDNA (5ul)	Tcp1	24.78
E12		Tcp1	Unknown	24.8						81.3		E12	+/+	P6	cDNA (5ul)	Tcp1	24.8
F1		Tcp1	Unknown	23.43						81.3		F1	+/+	P11	cDNA (5ul)	Tcp1	23.43
F2		Tcp1	Unknown	23.49						81.3		F2	+/+	P11	cDNA (5ul)	Tcp1	23.49
F3		Tcp1	Unknown	23.41						81.3		F3	+/+	P11	cDNA (5ul)	Tcp1	23.41
F4		Tcp1	Unknown	24.44						81.3		F4	+/+	P12	cDNA (5ul)	Tcp1	24.44
F5		Tcp1	Unknown	24.56						81		F5	+/+	P12	cDNA (5ul)	Tcp1	24.56
F6		Tcp1	Unknown	24.42						81.3		F6	+/+	P12	cDNA (5ul)	Tcp1	24.42
F7		Tcp1	Unknown	23.07						81.3		F7	+/+	P19	cDNA (5ul)	Tcp1	23.07
F8		Tcp1	Unknown	23.05						81.3		F8	+/+	P19	cDNA (5ul)	Tcp1	23.05
F9		Tcp1	Unknown	23.04						81.3		F9	+/+	P19	cDNA (5ul)	Tcp1	23.04
F10		Tcp1	Unknown	23.22						81.6		F10	+/+	P20	cDNA (5ul)	Tcp1	23.22
F11		Tcp1	Unknown	23.3						81.6		F11	+/+	P20	cDNA (5ul)	Tcp1	23.3
F12		Tcp1	Unknown	23.08						81.3		F12	+/+	P20	cDNA (5ul)	Tcp1	23.08
G1		Tcp1	Unknown	23.88						81		G1	+/+	P23	cDNA (5ul)	Tcp1	23.88
G2		Tcp1	Unknown	23.9						81		G2	+/+	P23	cDNA (5ul)	Tcp1	23.9
G3		Tcp1	Unknown	23.85						81		G3	+/+	P23	cDNA (5ul)	Tcp1	23.85
G4		Tcp1	Unknown	26.2						81		G4	+/RSDel	P7	cDNA (5ul)	Tcp1	26.2
G5		Tcp1	Unknown	26.1						81		G5	+/RSDel	P7	cDNA (5ul)	Tcp1	26.1
G6		Tcp1	Unknown	26.05						81.3		G6	+/RSDel	P7	cDNA (5ul)	Tcp1	26.05
G7		Tcp1	Unknown	25.23						81.3		G7	+/RSDel	P8	cDNA (5ul)	Tcp1	25.23
G8		Tcp1	Unknown	25.36						81.3		G8	+/RSDel	P8	cDNA (5ul)	Tcp1	25.36
G9		Tcp1	Unknown	25.17						81.3		G9	+/RSDel	P8	cDNA (5ul)	Tcp1	25.17
G10		Tcp1	Unknown	24.37						81.3		G10	+/RSDel	P10	cDNA (5ul)	Tcp1	24.37
G11		Tcp1	Unknown	24.34						81.3		G11	+/RSDel	P10	cDNA (5ul)	Tcp1	24.34
G12		Tcp1	Unknown	24.33						81.3		G12	+/RSDel	P10	cDNA (5ul)	Tcp1	24.33
H1		Tcp1	Unknown	33.17						80.3		H1	+/RSDel	P14	cDNA (5ul)	Tcp1	33.17
H2		Tcp1	Unknown	35.95						81		H2	+/RSDel	P14	cDNA (5ul)	Tcp1	35.95
H3		Tcp1	Unknown	30.61						81		H3	+/RSDel	P14	cDNA (5ul)	Tcp1	30.61
H4		Tcp1	Unknown	25.21						80.6		H4	+/RSDel	P15	cDNA (5ul)	Tcp1	25.21
H5		Tcp1	Unknown	24.95						81		H5	+/RSDel	P15	cDNA (5ul)	Tcp1	24.95
H6		Tcp1	Unknown	25.05						81		H6	+/RSDel	P15	cDNA (5ul)	Tcp1	25.05
H7		Tcp1	Unknown	24.82						81		H7	+/RSDel	P16	cDNA (5ul)	Tcp1	24.82
H8		Tcp1	Unknown	24.71						81		H8	+/RSDel	P16	cDNA (5ul)	Tcp1	24.71
H9		Tcp1	Unknown	24.61						81.3		H9	+/RSDel	P16	cDNA (5ul)	Tcp1	24.61
H10		Tcp1	Unknown	23.56						81.3		H10	+/RSDel	P21	cDNA (5ul)	Tcp1	23.56
H11		Tcp1	Unknown	23.63						81.3		H11	+/RSDel	P21	cDNA (5ul)	Tcp1	23.63
H12		Tcp1	Unknown	23.58						81		H12	+/RSDel	P21	cDNA (5ul)	Tcp1	23.58

## Sheet: Analysis
				Cyclo		y = -3.751x + 32.26		32.26	-3.751			Figure 1D, RIght Panel: RT-qPCR expression analysis of the RSDel maternal deletion (red, RSDel/+) and paternal deletion (blue, +/RSDel) in E12.5 placenta
Well	Sample Name			Detector	Ct	log	linear	stdev	cv unnorm	mean					Airn						Tcp1						Slc22a3
B1	+/+	P28	cDNA (5ul)	Cyclo	22.75	2.53532	343.024	55.0515	0.195726	281.268				RSDel/+			+/RSDel			RSDel/+			+/RSDel			RSDel/+			+/RSDel
B2	+/+	P28	cDNA (5ul)	Cyclo	23.35	2.37537	237.338					Genotype	Sample Name	Normalised expression	Genotype	Sample Name	Normalised expression	Genotype	Sample Name	Normalised expression	Genotype	Sample Name	Normalised expression	Genotype	Sample Name	Normalised expression	Genotype	Sample Name	Normalised expression
B3	+/+	P28	cDNA (5ul)	Cyclo	23.18	2.42069	263.444					RSDel/+	P26	110.968	+/RSDel	P7	1.62232	RSDel/+	P26	61.2629	+/RSDel	P7	49.1391	RSDel/+	P26	123.458	+/RSDel	P7	108.701
B4	+/+	P31	cDNA (5ul)	Cyclo	23.78	2.26073	182.276	12.0509	0.0617168	195.26		RSDel/+	P27	107.069	+/RSDel	P8	2.31734	RSDel/+	P27	67.5236	+/RSDel	P8	89.0822	RSDel/+	P27	127.392	+/RSDel	P8	349.287
B5	+/+	P31	cDNA (5ul)	Cyclo	23.65	2.29539	197.419					RSDel/+	P29	108.086	+/RSDel	P10	1.89546	RSDel/+	P29	52.3986	+/RSDel	P10	63.3828	RSDel/+	P29	112.456	+/RSDel	P10	292.046
B6	+/+	P31	cDNA (5ul)	Cyclo	23.58	2.31405	206.087					RSDel/+	P34	118.764	+/RSDel	P15	1.14143	RSDel/+	P34	66.8972	+/RSDel	P15	34.3366	RSDel/+	P34	116.856	+/RSDel	P15	162.176
B7	+/+	P32	cDNA (5ul)	Cyclo	22.4	2.62863	425.238	55.7464	0.148907	374.371		RSDel/+	P37	92.9123	+/RSDel	P16	1.6774	RSDel/+	P37	55.0832	+/RSDel	P16	62.712	RSDel/+	P37	93.7567	+/RSDel	P16	226.506
B8	+/+	P32	cDNA (5ul)	Cyclo	22.57	2.58331	383.099					RSDel/+	P38	106.833	+/RSDel	P21	1.72568	RSDel/+	P38	53.71	+/RSDel	P21	79.332	RSDel/+	P38	98.5561	+/RSDel	P21	218.747
B9	+/+	P32	cDNA (5ul)	Cyclo	22.89	2.498	314.775					RSDel/+	P45	107.014				RSDel/+	P45	50.9079				RSDel/+	P45	113.99
B10	+/+	P35	cDNA (5ul)	Cyclo	22.85	2.50866	322.6	73.8939	0.216561	341.215					+/RSDel	Mean	1.72994				+/RSDel	Mean	62.9975				+/RSDel	Mean	226.244
B11	+/+	P35	cDNA (5ul)	Cyclo	23.09	2.44468	278.408					RSDel/+	Mean	107.378				RSDel/+	Mean	58.2548				RSDel/+	Mean	112.352
B12	+/+	P35	cDNA (5ul)	Cyclo	22.41	2.62597	422.636
C1	+/+	P36	cDNA (5ul)	Cyclo	23.1	2.44202	276.704	20.6528	0.0811604	254.469				Note: Values plotted in the figure are highlighted
C2	+/+	P36	cDNA (5ul)	Cyclo	23.36	2.3727	235.885
C3	+/+	P36	cDNA (5ul)	Cyclo	23.26	2.39936	250.819
C4	+/+	P40	cDNA (5ul)	Cyclo	22.74	2.53799	345.136	14.9777	0.0413777	361.976
C5	+/+	P40	cDNA (5ul)	Cyclo	22.64	2.56465	366.986
C6	+/+	P40	cDNA (5ul)	Cyclo	22.61	2.57265	373.807
C7	+/+	P41	cDNA (5ul)	Cyclo	23.02	2.46334	290.632	32.1774	0.121516	264.799
C8	+/+	P41	cDNA (5ul)	Cyclo	23.11	2.43935	275.011
C9	+/+	P41	cDNA (5ul)	Cyclo	23.41	2.35937	228.755
C10	RSDel/+	P26	cDNA (5ul)	Cyclo	23.3	2.3887	244.735	62.9986	0.225922	278.852
C11	RSDel/+	P26	cDNA (5ul)	Cyclo	23.33	2.3807	240.269
C12	RSDel/+	P26	cDNA (5ul)	Cyclo	22.71	2.54599	351.551
D1	RSDel/+	P27	cDNA (5ul)	Cyclo	23.11	2.43935	275.011	27.186	0.111549	243.713
D2	RSDel/+	P27	cDNA (5ul)	Cyclo	23.4	2.36204	230.164
D3	RSDel/+	P27	cDNA (5ul)	Cyclo	23.43	2.35404	225.964
D4	RSDel/+	P29	cDNA (5ul)	Cyclo	22.86	2.506	320.626	7.87375	0.0245525	320.69
D5	RSDel/+	P29	cDNA (5ul)	Cyclo	22.82	2.51666	328.596
D6	RSDel/+	P29	cDNA (5ul)	Cyclo	22.9	2.49533	312.849
D7	RSDel/+	P34	cDNA (5ul)	Cyclo	23.47	2.34338	220.483	18.7315	0.0838965	223.269
D8	RSDel/+	P34	cDNA (5ul)	Cyclo	23.31	2.38603	243.237
D9	RSDel/+	P34	cDNA (5ul)	Cyclo	23.58	2.31405	206.087
D10	RSDel/+	P37	cDNA (5ul)	Cyclo	22.37	2.63663	433.142	85.5287	0.175807	486.492
D11	RSDel/+	P37	cDNA (5ul)	Cyclo	22.34	2.64463	441.192
D12	RSDel/+	P37	cDNA (5ul)	Cyclo	21.88	2.76726	585.143
E1	RSDel/+	P38	cDNA (5ul)	Cyclo	23.08	2.44735	280.122	36.3427	0.151058	240.587
E2	RSDel/+	P38	cDNA (5ul)	Cyclo	23.56	2.31938	208.632
E3	RSDel/+	P38	cDNA (5ul)	Cyclo	23.38	2.36737	233.007
E4	RSDel/+	P45	cDNA (5ul)	Cyclo	23.13	2.43402	271.655	24.2991	0.0863578	281.377
E5	RSDel/+	P45	cDNA (5ul)	Cyclo	22.92	2.49	309.031
E6	RSDel/+	P45	cDNA (5ul)	Cyclo	23.18	2.42069	263.444
E7	+/+	P5	cDNA (5ul)	Cyclo	24.31	2.11943	131.654	14.7291	0.126853	116.111
E8	+/+	P5	cDNA (5ul)	Cyclo	24.54	2.05812	114.319
E9	+/+	P5	cDNA (5ul)	Cyclo	24.72	2.01013	102.36
E10	+/+	P6	cDNA (5ul)	Cyclo	25.89	1.69821	49.913	7.70752	0.150176	51.3232
E11	+/+	P6	cDNA (5ul)	Cyclo	26.08	1.64756	44.4182
E12	+/+	P6	cDNA (5ul)	Cyclo	25.6	1.77553	59.6385
F1	+/+	P11	cDNA (5ul)	Cyclo	24.12	2.17009	147.941	24.9117	0.208883	119.262
F2	+/+	P11	cDNA (5ul)	Cyclo	24.71	2.0128	102.99
F3	+/+	P11	cDNA (5ul)	Cyclo	24.65	2.02879	106.854
F4	+/+	P12	cDNA (5ul)	Cyclo	25.21	1.8795	75.7703	5.71438	0.0693756	82.3687
F5	+/+	P12	cDNA (5ul)	Cyclo	25.01	1.93282	85.6679
F6	+/+	P12	cDNA (5ul)	Cyclo	25.01	1.93282	85.6679
F7	+/+	P19	cDNA (5ul)	Cyclo	24.36	2.10611	127.675	10.7254	0.0929856	115.345
F8	+/+	P19	cDNA (5ul)	Cyclo	24.63	2.03412	108.174
F9	+/+	P19	cDNA (5ul)	Cyclo	24.6	2.04212	110.185
F10	+/+	P20	cDNA (5ul)	Cyclo	24.97	1.94348	87.7974	17.7636	0.175043	101.482
F11	+/+	P20	cDNA (5ul)	Cyclo	24.84	1.97814	95.0909
F12	+/+	P20	cDNA (5ul)	Cyclo	24.44	2.08478	121.556
G1	+/+	P23	cDNA (5ul)	Cyclo	24	2.20208	159.25	38.7049	0.33785	114.562
G2	+/+	P23	cDNA (5ul)	Cyclo	24.88	1.96748	92.7845
G3	+/+	P23	cDNA (5ul)	Cyclo	24.9	1.96214	91.6523
G4	+/RSDel	P7	cDNA (5ul)	Cyclo	26.52	1.53026	33.9046	1.66152	0.0465278	35.7101
G5	+/RSDel	P7	cDNA (5ul)	Cyclo	26.42	1.55692	36.0511
G6	+/RSDel	P7	cDNA (5ul)	Cyclo	26.37	1.57025	37.1747
G7	+/RSDel	P8	cDNA (5ul)	Cyclo	26.09	1.64489	44.1463	7.62768	0.212348	35.9207
G8	+/RSDel	P8	cDNA (5ul)	Cyclo	26.49	1.53826	34.5348
G9	+/RSDel	P8	cDNA (5ul)	Cyclo	26.77	1.46361	29.081
G10	+/RSDel	P10	cDNA (5ul)	Cyclo	25.17	1.89016	77.6538	26.605	0.280977	94.6874
G11	+/RSDel	P10	cDNA (5ul)	Cyclo	25.1	1.90882	81.0633
G12	+/RSDel	P10	cDNA (5ul)	Cyclo	24.39	2.09811	125.345
H1	+/RSDel	P14	cDNA (5ul)	Cyclo	28.82	0.917089	8.26207	3.0748	0.652498	4.71235	*low
H2	+/RSDel	P14	cDNA (5ul)	Cyclo	30.47	0.477206	3.00059
H3	+/RSDel	P14	cDNA (5ul)	Cyclo	30.54	0.458544	2.87438
H4	+/RSDel	P15	cDNA (5ul)	Cyclo	24.66	2.02613	106.2	1.63489	0.0154247	105.992
H5	+/RSDel	P15	cDNA (5ul)	Cyclo	24.64	2.03146	107.512
H6	+/RSDel	P15	cDNA (5ul)	Cyclo	24.69	2.01813	104.263
H7	+/RSDel	P16	cDNA (5ul)	Cyclo	24.82	1.98347	96.2656	19.3133	0.259964	74.2924
H8	+/RSDel	P16	cDNA (5ul)	Cyclo	25.42	1.82351	66.6061
H9	+/RSDel	P16	cDNA (5ul)	Cyclo	25.59	1.77819	60.0057
H10	+/RSDel	P21	cDNA (5ul)	Cyclo	24.88	1.96748	92.7845	55.0321	0.429812	128.038
H11	+/RSDel	P21	cDNA (5ul)	Cyclo	24.76	1.99947	99.8773
H12	+/RSDel	P21	cDNA (5ul)	Cyclo	23.7	2.28206	191.451
				Slc22a3		y = -3.2688x + 34.831		34.831	-3.2688
																				Slc22a3	STDEV	T-test (type3)		Slc22a3
Well	Sample Name			Detector	Ct	log	linear	stdev	cv unnorm	mean	norm	cal	cv	+-stdev	+/+ mean	Sample Name				Mean	16.5048
B1	+/+	P28	cDNA (5ul)	Slc22a3	24.35	3.20638	1608.33	151.797	0.0883596	1717.94	6.10784	92.955	0.214746	19.9618	6.57075	+/+	P28		+/+	100	12.3062	0.140487		92.955	+/+	P28
B2	+/+	P28	cDNA (5ul)	Slc22a3	24.31	3.21861	1654.29									+/+	P28		RSdel/+	112.352	19.3617			115.203	+/+	P31
B3	+/+	P28	cDNA (5ul)	Slc22a3	24.12	3.27674	1891.2									+/+	P28		+/+	100	86.5411	0.0151167		109.43	+/+	P32
B4	+/+	P31	cDNA (5ul)	Slc22a3	24.47	3.16966	1477.97	20.8228	0.0140879	1478.06	7.56971	115.203	0.0633043	7.29286		+/+	P31		+/RSdel	226.244				73.6237	+/+	P35
B5	+/+	P31	cDNA (5ul)	Slc22a3	24.49	3.16355	1457.29									+/+	P31							113.56	+/+	P36
B6	+/+	P31	cDNA (5ul)	Slc22a3	24.45	3.17578	1498.94									+/+	P31							83.9432	+/+	P40
B7	+/+	P32	cDNA (5ul)	Slc22a3	23.54	3.45417	2845.59	134.397	0.0499271	2691.87	7.19038	109.43	0.157054	17.1865		+/+	P32							111.285	+/+	P41
B8	+/+	P32	cDNA (5ul)	Slc22a3	23.67	3.4144	2596.59									+/+	P32							123.458	RSDel/+	P26
B9	+/+	P32	cDNA (5ul)	Slc22a3	23.65	3.42052	2633.43									+/+	P32							127.392	RSDel/+	P27
B10	+/+	P35	cDNA (5ul)	Slc22a3	24.28	3.22779	1689.62	35.6395	0.021591	1650.67	4.83763	73.6237	0.217635	16.0231		+/+	P35							112.456	RSDel/+	P29
B11	+/+	P35	cDNA (5ul)	Slc22a3	24.32	3.21555	1642.68									+/+	P35							116.856	RSDel/+	P34
B12	+/+	P35	cDNA (5ul)	Slc22a3	24.34	3.20943	1619.7									+/+	P35							93.7567	RSDel/+	P37
C1	+/+	P36	cDNA (5ul)	Slc22a3	24.22	3.24615	1762.57	133.423	0.0702674	1898.79	7.46175	113.56	0.107352	12.1909		+/+	P36							98.5561	RSDel/+	P38
C2	+/+	P36	cDNA (5ul)	Slc22a3	24.11	3.2798	1904.57									+/+	P36							113.99	RSDel/+	P45
C3	+/+	P36	cDNA (5ul)	Slc22a3	24.02	3.30733	2029.22									+/+	P36							124.142	+/+	P5
C4	+/+	P40	cDNA (5ul)	Slc22a3	24.04	3.30121	2000.84	49.301	0.0246931	1996.55	5.51569	83.9432	0.0481857	4.04486		+/+	P40							109.792	+/+	P6
C5	+/+	P40	cDNA (5ul)	Slc22a3	24.08	3.28897	1945.25									+/+	P40							83.2441	+/+	P11
C6	+/+	P40	cDNA (5ul)	Slc22a3	24.01	3.31039	2043.57									+/+	P40							80.049	+/+	P12
C7	+/+	P41	cDNA (5ul)	Slc22a3	24.11	3.2798	1904.57	28.3019	0.0146167	1936.27	7.31222	111.285	0.122392	13.6204		+/+	P41							92.507	+/+	P19
C8	+/+	P41	cDNA (5ul)	Slc22a3	24.07	3.29203	1959									+/+	P41							124.918	+/+	P20
C9	+/+	P41	cDNA (5ul)	Slc22a3	24.08	3.28897	1945.25									+/+	P41							85.3479	+/+	P23
C10	RSDel/+	P26	cDNA (5ul)	Slc22a3	23.88	3.35016	2239.54	97.9885	0.0433179	2262.08	8.11211	123.458	0.230037	28.3999		RSDel/+	P26							108.701	+/RSDel	P7
C11	RSDel/+	P26	cDNA (5ul)	Slc22a3	23.92	3.33792	2177.32									RSDel/+	P26							349.287	+/RSDel	P8
C12	RSDel/+	P26	cDNA (5ul)	Slc22a3	23.8	3.37463	2369.37									RSDel/+	P26							292.046	+/RSDel	P10
D1	RSDel/+	P27	cDNA (5ul)	Slc22a3	24.08	3.28897	1945.25	87.1927	0.0427409	2040.03	8.37063	127.392	0.119457	15.218		RSDel/+	P27							162.176	+/RSDel	P15
D2	RSDel/+	P27	cDNA (5ul)	Slc22a3	24	3.31345	2058.01									RSDel/+	P27							226.506	+/RSDel	P16
D3	RSDel/+	P27	cDNA (5ul)	Slc22a3	23.96	3.32569	2116.83									RSDel/+	P27							218.747	+/RSDel	P21
D4	RSDel/+	P29	cDNA (5ul)	Slc22a3	23.78	3.38075	2402.99	43.9608	0.0185516	2369.64	7.3892	112.456	0.0307732	3.46063		RSDel/+	P29
D5	RSDel/+	P29	cDNA (5ul)	Slc22a3	23.79	3.37769	2386.12									RSDel/+	P29
D6	RSDel/+	P29	cDNA (5ul)	Slc22a3	23.83	3.36546	2319.82									RSDel/+	P29
D7	RSDel/+	P34	cDNA (5ul)	Slc22a3	25.03	2.99835	996.203	624.648	0.36437	1714.32	7.67829	116.856	0.373903	43.6928		RSDel/+	P34
D8	RSDel/+	P34	cDNA (5ul)	Slc22a3	23.95	3.32874	2131.79									RSDel/+	P34
D9	RSDel/+	P34	cDNA (5ul)	Slc22a3	24.03	3.30427	2014.98									RSDel/+	P34
D10	RSDel/+	P37	cDNA (5ul)	Slc22a3	23.37	3.50618	3207.6	258.397	0.0862174	2997.04	6.16051	93.7567	0.19581	18.3585		RSDel/+	P37
D11	RSDel/+	P37	cDNA (5ul)	Slc22a3	23.43	3.48782	3074.85									RSDel/+	P37
D12	RSDel/+	P37	cDNA (5ul)	Slc22a3	23.61	3.43276	2708.68									RSDel/+	P37
E1	RSDel/+	P38	cDNA (5ul)	Slc22a3	24.49	3.16355	1457.29	87.9587	0.0564558	1558.01	6.47587	98.5561	0.161264	15.8935		RSDel/+	P38
E2	RSDel/+	P38	cDNA (5ul)	Slc22a3	24.36	3.20332	1597.04									RSDel/+	P38
E3	RSDel/+	P38	cDNA (5ul)	Slc22a3	24.34	3.20943	1619.7									RSDel/+	P38
E4	RSDel/+	P45	cDNA (5ul)	Slc22a3	23.98	3.31957	2087.21	62.1899	0.0295086	2107.52	7.49002	113.99	0.0912602	10.4028		RSDel/+	P45
E5	RSDel/+	P45	cDNA (5ul)	Slc22a3	23.92	3.33792	2177.32									RSDel/+	P45
E6	RSDel/+	P45	cDNA (5ul)	Slc22a3	24	3.31345	2058.01									RSDel/+	P45
E7	+/+	P5	cDNA (5ul)	Slc22a3	24.9	3.03812	1091.74	28.374	0.0264763	1071.67	9.22973	124.142	0.129587	16.0872	7.43482	+/+	P5
E8	+/+	P5	cDNA (5ul)	Slc22a3	24.91	3.03506	1084.07									+/+	P5
E9	+/+	P5	cDNA (5ul)	Slc22a3	24.97	3.0167	1039.21									+/+	P5
E10	+/+	P6	cDNA (5ul)	Slc22a3	26.22	2.6343	430.824	10.6912	0.0255194	418.945	8.16287	109.792	0.152329	16.7246		+/+	P6
E11	+/+	P6	cDNA (5ul)	Slc22a3	26.29	2.61289	410.096									+/+	P6
E12	+/+	P6	cDNA (5ul)	Slc22a3	26.27	2.619	415.914									+/+	P6
F1	+/+	P11	cDNA (5ul)	Slc22a3	25.46	2.8668	735.87	33.8798	0.0459003	738.117	6.18905	83.2441	0.213866	17.8031		+/+	P11
F2	+/+	P11	cDNA (5ul)	Slc22a3	25.52	2.84845	705.417									+/+	P11
F3	+/+	P11	cDNA (5ul)	Slc22a3	25.39	2.88822	773.065									+/+	P11
F4	+/+	P12	cDNA (5ul)	Slc22a3	26.04	2.68937	489.064	1.99601	0.00407169	490.217	5.9515	80.049	0.069495	5.563		+/+	P12
F5	+/+	P12	cDNA (5ul)	Slc22a3	26.03	2.69243	492.522									+/+	P12
F6	+/+	P12	cDNA (5ul)	Slc22a3	26.04	2.68937	489.064									+/+	P12
F7	+/+	P19	cDNA (5ul)	Slc22a3	25.36	2.89739	789.575	6.46775	0.00815287	793.309	6.87773	92.507	0.0933423	8.63481		+/+	P19
F8	+/+	P19	cDNA (5ul)	Slc22a3	25.34	2.90351	800.778									+/+	P19
F9	+/+	P19	cDNA (5ul)	Slc22a3	25.36	2.89739	789.575									+/+	P19
F10	+/+	P20	cDNA (5ul)	Slc22a3	25.19	2.9494	890.021	49.8459	0.0528868	942.502	9.28742	124.918	0.182858	22.8422		+/+	P20
F11	+/+	P20	cDNA (5ul)	Slc22a3	25.1	2.97693	948.273									+/+	P20
F12	+/+	P20	cDNA (5ul)	Slc22a3	25.04	2.99529	989.211									+/+	P20
G1	+/+	P23	cDNA (5ul)	Slc22a3	25.67	2.80256	634.684	80.0906	0.110173	726.951	6.34546	85.3479	0.35536	30.3292		+/+	P23
G2	+/+	P23	cDNA (5ul)	Slc22a3	25.4	2.88516	767.638									+/+	P23
G3	+/+	P23	cDNA (5ul)	Slc22a3	25.38	2.89128	778.53									+/+	P23
G4	+/RSDel	P7	cDNA (5ul)	Slc22a3	26.87	2.43545	272.553	14.5114	0.0502823	288.599	8.08172	108.701	0.0685065	7.44672		+/RSDel	P7
G5	+/RSDel	P7	cDNA (5ul)	Slc22a3	26.73	2.47828	300.801									+/RSDel	P7
G6	+/RSDel	P7	cDNA (5ul)	Slc22a3	26.77	2.46604	292.444									+/RSDel	P7
G7	+/RSDel	P8	cDNA (5ul)	Slc22a3	25.12	2.97081	935.007	3.78925	0.00406214	932.82	25.9689	349.287	0.212387	74.1839		+/RSDel	P8
G8	+/RSDel	P8	cDNA (5ul)	Slc22a3	25.13	2.96776	928.444									+/RSDel	P8
G9	+/RSDel	P8	cDNA (5ul)	Slc22a3	25.12	2.97081	935.007									+/RSDel	P8
G10	+/RSDel	P10	cDNA (5ul)	Slc22a3	23.91	3.34098	2192.71	131	0.0637172	2055.96	21.7131	292.046	0.288111	84.1417		+/RSDel	P10
G11	+/RSDel	P10	cDNA (5ul)	Slc22a3	24.01	3.31039	2043.57									+/RSDel	P10
G12	+/RSDel	P10	cDNA (5ul)	Slc22a3	24.09	3.28592	1931.59									+/RSDel	P10
H1	+/RSDel	P14	cDNA (5ul)	Slc22a3	30.44	1.34331	22.0448	1.17814	0.0516694	22.8014	4.83866	65.081	0.654541	42.5982		+/RSDel	P14	low cyclo, exclude
H2	+/RSDel	P14	cDNA (5ul)	Slc22a3	30.43	1.34637	22.2006									+/RSDel	P14
H3	+/RSDel	P14	cDNA (5ul)	Slc22a3	30.31	1.38308	24.1589									+/RSDel	P14
H4	+/RSDel	P15	cDNA (5ul)	Slc22a3	24.68	3.10542	1274.74	31.668	0.0247794	1278	12.0575	162.176	0.029188	4.73359		+/RSDel	P15
H5	+/RSDel	P15	cDNA (5ul)	Slc22a3	24.71	3.09624	1248.08									+/RSDel	P15
H6	+/RSDel	P15	cDNA (5ul)	Slc22a3	24.64	3.11766	1311.17									+/RSDel	P15
H7	+/RSDel	P16	cDNA (5ul)	Slc22a3	24.73	3.09012	1230.62	18.2871	0.0146167	1251.11	16.8403	226.506	0.260374	58.9762		+/RSDel	P16
H8	+/RSDel	P16	cDNA (5ul)	Slc22a3	24.7	3.0993	1256.91									+/RSDel	P16
H9	+/RSDel	P16	cDNA (5ul)	Slc22a3	24.69	3.10236	1265.79									+/RSDel	P16
H10	+/RSDel	P21	cDNA (5ul)	Slc22a3	23.98	3.31957	2087.21	8.45872	0.00406214	2082.33	16.2634	218.747	0.429831	94.0241		+/RSDel	P21
H11	+/RSDel	P21	cDNA (5ul)	Slc22a3	23.99	3.31651	2072.56									+/RSDel	P21
H12	+/RSDel	P21	cDNA (5ul)	Slc22a3	23.98	3.31957	2087.21									+/RSDel	P21
				Air Middle		y = -3.3891x + 41.216		41.216	-3.3891
																				Air Middle	STDEV	T-test (type3)		Air Middle
Well	Sample Name			Detector	Ct	log	linear	stdev	cv unnorm	mean	norm	cal	cv	+-stdev	+/+ mean	Sample Name				Mean	21.0114
B1	+/+	P28	cDNA (5ul)	Air Middle	27.7161	3.98333	9623.34	236.038	0.0243748	9683.72	34.4288	135.944	0.197238	26.8132	25.3258	+/+	P28		+/+	100	7.66812	0.409639		135.944	+/+	P28
B2	+/+	P28	cDNA (5ul)	Air Middle	27.7376	3.97698	9483.73									+/+	P28		RSdel/+	107.378	22.8408			70.875	+/+	P31
B3	+/+	P28	cDNA (5ul)	Air Middle	27.6679	3.99756	9944.08									+/+	P28		+/+	100	0.382921	2.74505e-05		100.61	+/+	P32
B4	+/+	P31	cDNA (5ul)	Air Middle	29.3668	3.49625	3135.11	327.57	0.0934618	3504.86	17.9496	70.875	0.112	7.93803		+/+	P31		+/RSdel	1.72994				93.4687	+/+	P35
B5	+/+	P31	cDNA (5ul)	Air Middle	29.0998	3.57505	3758.79									+/+	P31							88.1496	+/+	P36
B6	+/+	P31	cDNA (5ul)	Air Middle	29.1549	3.55879	3620.67									+/+	P31							93.9609	+/+	P40
B7	+/+	P32	cDNA (5ul)	Air Middle	27.7339	3.97807	9507.57	121.598	0.0127473	9539.07	25.4803	100.61	0.149451	15.0363		+/+	P32							116.992	+/+	P41
B8	+/+	P32	cDNA (5ul)	Air Middle	27.7085	3.98558	9673.31									+/+	P32							110.968	RSDel/+	P26
B9	+/+	P32	cDNA (5ul)	Air Middle	27.745	3.9748	9436.32									+/+	P32							107.069	RSDel/+	P27
B10	+/+	P35	cDNA (5ul)	Air Middle	27.9409	3.917	8260.45	455.024	0.056335	8077.12	23.6717	93.4687	0.223769	20.9154		+/+	P35							108.086	RSDel/+	P29
B11	+/+	P35	cDNA (5ul)	Air Middle	28.0715	3.87847	7559.03									+/+	P35							118.764	RSDel/+	P34
B12	+/+	P35	cDNA (5ul)	Air Middle	27.9141	3.92489	8411.88									+/+	P35							92.9123	RSDel/+	P37
C1	+/+	P36	cDNA (5ul)	Air Middle	28.4863	3.75607	5702.55	35.6842	0.00628142	5680.92	22.3246	88.1496	0.0814031	7.17565		+/+	P36							106.833	RSDel/+	P38
C2	+/+	P36	cDNA (5ul)	Air Middle	28.5026	3.75126	5639.73									+/+	P36							107.014	RSDel/+	P45
C3	+/+	P36	cDNA (5ul)	Air Middle	28.4868	3.75591	5700.48									+/+	P36							132.697	+/+	P5
C4	+/+	P40	cDNA (5ul)	Air Middle	27.8497	3.9439	8788.1	462.004	0.0536359	8613.71	23.7963	93.9609	0.0677416	6.36507		+/+	P40							111.683	+/+	P6
C5	+/+	P40	cDNA (5ul)	Air Middle	27.8207	3.95246	8963.13									+/+	P40							73.3946	+/+	P11
C6	+/+	P40	cDNA (5ul)	Air Middle	27.9716	3.90794	8089.89									+/+	P40							75.4304	+/+	P12
C7	+/+	P41	cDNA (5ul)	Air Middle	28.0527	3.884	7655.92	203.264	0.0259074	7845.79	29.6292	116.992	0.124247	14.536		+/+	P41							120.184	+/+	P19
C8	+/+	P41	cDNA (5ul)	Air Middle	28.0213	3.89328	7821.23									+/+	P41							100.924	+/+	P20
C9	+/+	P41	cDNA (5ul)	Air Middle	27.977	3.90635	8060.22									+/+	P41							85.6874	+/+	P23
C10	RSDel/+	P26	cDNA (5ul)	Air Middle	28.0567	3.88284	7635.46	623.28	0.0795336	7836.69	28.1034	110.968	0.239512	26.5781		RSDel/+	P26							1.62232	+/RSDel	P7
C11	RSDel/+	P26	cDNA (5ul)	Air Middle	28.115	3.86563	7338.89									RSDel/+	P26							2.31734	+/RSDel	P8
C12	RSDel/+	P26	cDNA (5ul)	Air Middle	27.8926	3.93124	8535.73									RSDel/+	P26							1.89546	+/RSDel	P10
D1	RSDel/+	P27	cDNA (5ul)	Air Middle	28.2963	3.81215	6488.54	360.331	0.0545254	6608.51	27.116	107.069	0.124162	13.2939		RSDel/+	P27							1.14143	+/RSDel	P15
D2	RSDel/+	P27	cDNA (5ul)	Air Middle	28.3342	3.80096	6323.47									RSDel/+	P27							1.6774	+/RSDel	P16
D3	RSDel/+	P27	cDNA (5ul)	Air Middle	28.1817	3.84594	7013.52									RSDel/+	P27							1.72568	+/RSDel	P21
D4	RSDel/+	P29	cDNA (5ul)	Air Middle	27.9856	3.90381	8013.23	675.867	0.0769914	8778.48	27.3737	108.086	0.0808115	8.73462		RSDel/+	P29
D5	RSDel/+	P29	cDNA (5ul)	Air Middle	27.7674	3.96819	9293.74									RSDel/+	P29
D6	RSDel/+	P29	cDNA (5ul)	Air Middle	27.81	3.95561	9028.47									RSDel/+	P29
D7	RSDel/+	P34	cDNA (5ul)	Air Middle	28.291	3.81369	6511.69	176.525	0.0262864	6715.44	30.0778	118.764	0.0879181	10.4415		RSDel/+	P34
D8	RSDel/+	P34	cDNA (5ul)	Air Middle	28.2246	3.83328	6812.06									RSDel/+	P34
D9	RSDel/+	P34	cDNA (5ul)	Air Middle	28.2224	3.83395	6822.56									RSDel/+	P34
D10	RSDel/+	P37	cDNA (5ul)	Air Middle	27.4324	4.06705	11669.4	321.858	0.0281159	11447.5	23.5308	92.9123	0.178041	16.5422		RSDel/+	P37
D11	RSDel/+	P37	cDNA (5ul)	Air Middle	27.4418	4.06426	11594.8									RSDel/+	P37
D12	RSDel/+	P37	cDNA (5ul)	Air Middle	27.5089	4.04448	11078.4									RSDel/+	P37
E1	RSDel/+	P38	cDNA (5ul)	Air Middle	28.3647	3.79196	6193.9	410.386	0.0630453	6509.38	27.0562	106.833	0.163687	17.4871		RSDel/+	P38
E2	RSDel/+	P38	cDNA (5ul)	Air Middle	28.3255	3.80352	6360.9									RSDel/+	P38
E3	RSDel/+	P38	cDNA (5ul)	Air Middle	28.1902	3.84344	6973.34									RSDel/+	P38
E4	RSDel/+	P45	cDNA (5ul)	Air Middle	28.0751	3.8774	7540.55	183.153	0.0240171	7625.91	27.1021	107.014	0.0896353	9.59224		RSDel/+	P45
E5	RSDel/+	P45	cDNA (5ul)	Air Middle	28.0828	3.87512	7501.02									RSDel/+	P45
E6	RSDel/+	P45	cDNA (5ul)	Air Middle	28.0185	3.8941	7836.16									RSDel/+	P45
E7	+/+	P5	cDNA (5ul)	Air Middle	29.6617	3.40927	2566.06	5.46606	0.00213475	2560.52	22.0523	132.697	0.126871	16.8355	16.6185	+/+	P5
E8	+/+	P5	cDNA (5ul)	Air Middle	29.6649	3.4083	2560.36									+/+	P5
E9	+/+	P5	cDNA (5ul)	Air Middle	29.6679	3.40741	2555.13									+/+	P5
E10	+/+	P6	cDNA (5ul)	Air Middle	31.2347	2.94512	881.301	81.4986	0.0855571	952.563	18.5601	111.683	0.172838	19.3031		+/+	P6
E11	+/+	P6	cDNA (5ul)	Air Middle	31.1477	2.9708	934.967									+/+	P6
E12	+/+	P6	cDNA (5ul)	Air Middle	30.989	3.01763	1041.42									+/+	P6
F1	+/+	P11	cDNA (5ul)	Air Middle	30.4114	3.18805	1541.89	157.876	0.108532	1454.65	12.1971	73.3946	0.235396	17.2768		+/+	P11
F2	+/+	P11	cDNA (5ul)	Air Middle	30.6941	3.10463	1272.4									+/+	P11
F3	+/+	P11	cDNA (5ul)	Air Middle	30.404	3.19023	1549.65									+/+	P11
F4	+/+	P12	cDNA (5ul)	Air Middle	30.992	3.01674	1039.3	41.0455	0.0397525	1032.53	12.5354	75.4304	0.0799577	6.03124		+/+	P12
F5	+/+	P12	cDNA (5ul)	Air Middle	30.9494	3.02929	1069.76									+/+	P12
F6	+/+	P12	cDNA (5ul)	Air Middle	31.0657	2.99498	988.514									+/+	P12
F7	+/+	P19	cDNA (5ul)	Air Middle	29.8047	3.36705	2328.37	31.6554	0.0137408	2303.75	19.9727	120.184	0.0939953	11.2967		+/+	P19
F8	+/+	P19	cDNA (5ul)	Air Middle	29.8434	3.35565	2268.04									+/+	P19
F9	+/+	P19	cDNA (5ul)	Air Middle	29.8133	3.36452	2314.83									+/+	P19
F10	+/+	P20	cDNA (5ul)	Air Middle	30.3276	3.21277	1632.17	95.2385	0.0559551	1702.05	16.772	100.924	0.183769	18.5466		+/+	P20
F11	+/+	P20	cDNA (5ul)	Air Middle	30.2997	3.22101	1663.45									+/+	P20
F12	+/+	P20	cDNA (5ul)	Air Middle	30.175	3.25781	1810.53									+/+	P20
G1	+/+	P23	cDNA (5ul)	Air Middle	30.3703	3.20018	1585.53	44.3414	0.0271806	1631.36	14.24	85.6874	0.338942	29.043		+/+	P23
G2	+/+	P23	cDNA (5ul)	Air Middle	30.3255	3.21339	1634.51									+/+	P23
G3	+/+	P23	cDNA (5ul)	Air Middle	30.2903	3.22377	1674.05									+/+	P23
G4	+/RSDel	P7	cDNA (5ul)	Air Middle	38.2519	0.87459	7.49187	2.08516	0.21658	9.62765	0.269606	1.62232	0.221522	0.359379		+/RSDel	P7
G5	+/RSDel	P7	cDNA (5ul)	Air Middle	37.8668	0.988241	9.73287									+/RSDel	P7
G6	+/RSDel	P7	cDNA (5ul)	Air Middle	37.6011	1.06663	11.6582									+/RSDel	P7
G7	+/RSDel	P8	cDNA (5ul)	Air Middle	37.1665	1.19487	15.6629	1.5915	0.115048	13.8333	0.385107	2.31734	0.241511	0.559663		+/RSDel	P8
G8	+/RSDel	P8	cDNA (5ul)	Air Middle	37.4672	1.10615	12.7687									+/RSDel	P8
G9	+/RSDel	P8	cDNA (5ul)	Air Middle	37.433	1.11622	13.0685									+/RSDel	P8
G10	+/RSDel	P10	cDNA (5ul)	Air Middle	36.2006	1.47987	30.1903	2.64792	0.088778	29.8263	0.314998	1.89546	0.294669	0.558533		+/RSDel	P10
G11	+/RSDel	P10	cDNA (5ul)	Air Middle	36.1024	1.50884	32.2734									+/RSDel	P10
G12	+/RSDel	P10	cDNA (5ul)	Air Middle	36.3641	1.43161	27.0152									+/RSDel	P10
H1	+/RSDel	P14	cDNA (5ul)	Air Middle	Undetermined	#VALUE!	#VALUE!	#VALUE!	#VALUE!	#VALUE!	#VALUE!	#VALUE!	#VALUE!	#VALUE!		+/RSDel	P14	low cyclo, exclude
H2	+/RSDel	P14	cDNA (5ul)	Air Middle	Undetermined	#VALUE!	#VALUE!									+/RSDel	P14
H3	+/RSDel	P14	cDNA (5ul)	Air Middle	Undetermined	#VALUE!	#VALUE!									+/RSDel	P14
H4	+/RSDel	P15	cDNA (5ul)	Air Middle	36.2174	1.47491	29.8475	13.7774	0.685259	20.1054	0.189688	1.14143	0.685433	0.782371		+/RSDel	P15
H5	+/RSDel	P15	cDNA (5ul)	Air Middle	Undetermined	#VALUE!	#VALUE!									+/RSDel	P15
H6	+/RSDel	P15	cDNA (5ul)	Air Middle	37.7744	1.0155	10.3633									+/RSDel	P15
H7	+/RSDel	P16	cDNA (5ul)	Air Middle	36.4153	1.41652	26.0929	5.81521	0.280797	20.7097	0.278759	1.6774	0.382659	0.641872		+/RSDel	P16
H8	+/RSDel	P16	cDNA (5ul)	Air Middle	37.2757	1.16263	14.5421									+/RSDel	P16
H9	+/RSDel	P16	cDNA (5ul)	Air Middle	36.7006	1.33232	21.4941									+/RSDel	P16
H10	+/RSDel	P21	cDNA (5ul)	Air Middle	35.6435	1.64424	44.0801	6.375	0.173616	36.719	0.286783	1.72568	0.463552	0.799943		+/RSDel	P21
H11	+/RSDel	P21	cDNA (5ul)	Air Middle	36.0666	1.51941	33.0679									+/RSDel	P21
H12	+/RSDel	P21	cDNA (5ul)	Air Middle	36.0692	1.51863	33.0089									+/RSDel	P21
				Tcp1		y = -3.312x + 31.29		31.29	-3.312
																				Tcp1	STDEV	T-test (type3)		Tcp1
Well	Sample Name			Detector	Ct	log	linear	stdev	cv unnorm	mean	norm	cal	cv	+-stdev	+/+ mean	Sample Name				Mean	12.41
B1	+/+	P28	cDNA (5ul)	Tcp1	22.75	2.5785	378.881	31.2982	0.0843389	371.101	1.31938	79.8192	0.213124	17.0113	1.65297	+/+	P28		+/+	100	6.93584	2.15967e-05		79.8192	+/+	P28
B2	+/+	P28	cDNA (5ul)	Tcp1	22.92	2.52717	336.646									+/+	P28		RSdel/+	58.2548	26.7478			104.908	+/+	P31
B3	+/+	P28	cDNA (5ul)	Tcp1	22.68	2.59964	397.775									+/+	P28		+/+	100	19.8038	0.015798		111.593	+/+	P32
B4	+/+	P31	cDNA (5ul)	Tcp1	23.01	2.5	316.228	19.7159	0.0582274	338.601	1.7341	104.908	0.0848493	8.90139		+/+	P31		+/RSdel	62.9975				96.6675	+/+	P35
B5	+/+	P31	cDNA (5ul)	Tcp1	22.88	2.53925	346.14									+/+	P31							89.4637	+/+	P36
B6	+/+	P31	cDNA (5ul)	Tcp1	22.85	2.54831	353.435									+/+	P31							102.363	+/+	P40
B7	+/+	P32	cDNA (5ul)	Tcp1	21.91	2.83213	679.4	9.96247	0.0144267	690.559	1.84459	111.593	0.149604	16.6947		+/+	P32							115.186	+/+	P41
B8	+/+	P32	cDNA (5ul)	Tcp1	21.87	2.8442	698.559									+/+	P32							61.2629	RSDel/+	P26
B9	+/+	P32	cDNA (5ul)	Tcp1	21.88	2.84118	693.719									+/+	P32							67.5236	RSDel/+	P27
B10	+/+	P35	cDNA (5ul)	Tcp1	22.26	2.72645	532.659	10.8781	0.0199518	545.22	1.59788	96.6675	0.217479	21.0231		+/+	P35							52.3986	RSDel/+	P29
B11	+/+	P35	cDNA (5ul)	Tcp1	22.21	2.74155	551.5									+/+	P35							66.8972	RSDel/+	P34
B12	+/+	P35	cDNA (5ul)	Tcp1	22.21	2.74155	551.5									+/+	P35							55.0832	RSDel/+	P37
C1	+/+	P36	cDNA (5ul)	Tcp1	22.79	2.56643	368.49	7.84818	0.0208556	376.31	1.4788	89.4637	0.0837972	7.4968		+/+	P36							53.71	RSDel/+	P38
C2	+/+	P36	cDNA (5ul)	Tcp1	22.76	2.57548	376.256									+/+	P36							50.9079	RSDel/+	P45
C3	+/+	P36	cDNA (5ul)	Tcp1	22.73	2.58454	384.186									+/+	P36							120.987	+/+	P5
C4	+/+	P40	cDNA (5ul)	Tcp1	22.06	2.78684	612.119	25.5429	0.0417044	612.474	1.69203	102.363	0.0587484	6.01367		+/+	P40							85.9151	+/+	P6
C5	+/+	P40	cDNA (5ul)	Tcp1	22.12	2.76872	587.11									+/+	P40							94.3187	+/+	P11
C6	+/+	P40	cDNA (5ul)	Tcp1	22	2.80495	638.192									+/+	P40							66.7765	+/+	P12
C7	+/+	P41	cDNA (5ul)	Tcp1	22.3	2.71437	518.05	74.7471	0.148257	504.173	1.90398	115.186	0.191693	22.0803		+/+	P41							127.865	+/+	P19
C8	+/+	P41	cDNA (5ul)	Tcp1	22.59	2.62681	423.459									+/+	P41							131.503	+/+	P20
C9	+/+	P41	cDNA (5ul)	Tcp1	22.16	2.75664	571.008									+/+	P41							72.6347	+/+	P23
C10	RSDel/+	P26	cDNA (5ul)	Tcp1	23.2	2.44263	277.098	9.14999	0.0324031	282.38	1.01265	61.2629	0.228233	13.9822		RSDel/+	P26							49.1391	+/RSDel	P7
C11	RSDel/+	P26	cDNA (5ul)	Tcp1	23.2	2.44263	277.098									RSDel/+	P26							89.0822	+/RSDel	P8
C12	RSDel/+	P26	cDNA (5ul)	Tcp1	23.12	2.46679	292.946									RSDel/+	P26							63.3828	+/RSDel	P10
D1	RSDel/+	P27	cDNA (5ul)	Tcp1	23.23	2.43357	271.378	2.8935	0.0106372	272.018	1.11614	67.5236	0.112055	7.56639		RSDel/+	P27							34.3366	+/RSDel	P15
D2	RSDel/+	P27	cDNA (5ul)	Tcp1	23.21	2.43961	275.178									RSDel/+	P27							62.712	+/RSDel	P16
D3	RSDel/+	P27	cDNA (5ul)	Tcp1	23.24	2.43056	269.498									RSDel/+	P27							79.332	+/RSDel	P21
D4	RSDel/+	P29	cDNA (5ul)	Tcp1	23.22	2.43659	273.271	4.00715	0.0144267	277.76	0.866132	52.3986	0.0284773	1.49217		RSDel/+	P29
D5	RSDel/+	P29	cDNA (5ul)	Tcp1	23.18	2.44867	280.977									RSDel/+	P29
D6	RSDel/+	P29	cDNA (5ul)	Tcp1	23.19	2.44565	279.031									RSDel/+	P29
D7	RSDel/+	P34	cDNA (5ul)	Tcp1	23.93	2.22222	166.81	69.4642	0.281359	246.888	1.10579	66.8972	0.293601	19.6411		RSDel/+	P34
D8	RSDel/+	P34	cDNA (5ul)	Tcp1	23.13	2.46377	290.916									RSDel/+	P34
D9	RSDel/+	P34	cDNA (5ul)	Tcp1	23.17	2.45169	282.938									RSDel/+	P34
D10	RSDel/+	P37	cDNA (5ul)	Tcp1	22.59	2.62681	423.459	24.1744	0.0545752	442.955	0.910506	55.0832	0.184083	10.1399		RSDel/+	P37
D11	RSDel/+	P37	cDNA (5ul)	Tcp1	22.55	2.63889	435.4									RSDel/+	P37
D12	RSDel/+	P37	cDNA (5ul)	Tcp1	22.44	2.6721	470.004									RSDel/+	P37
E1	RSDel/+	P38	cDNA (5ul)	Tcp1	23.51	2.34903	223.375	22.6139	0.105873	213.595	0.887808	53.71	0.184466	9.90768		RSDel/+	P38
E2	RSDel/+	P38	cDNA (5ul)	Tcp1	23.47	2.36111	229.674									RSDel/+	P38
E3	RSDel/+	P38	cDNA (5ul)	Tcp1	23.76	2.27355	187.737									RSDel/+	P38
E4	RSDel/+	P45	cDNA (5ul)	Tcp1	23.43	2.37319	236.15	7.43469	0.0313997	236.776	0.84149	50.9079	0.0918891	4.67788		RSDel/+	P45
E5	RSDel/+	P45	cDNA (5ul)	Tcp1	23.38	2.38829	244.503									RSDel/+	P45
E6	RSDel/+	P45	cDNA (5ul)	Tcp1	23.47	2.36111	229.674									RSDel/+	P45
E7	+/+	P5	cDNA (5ul)	Tcp1	23.14	2.46075	288.901	3.09874	0.010602	292.279	2.51723	120.987	0.127296	15.4012	2.08058	+/+	P5
E8	+/+	P5	cDNA (5ul)	Tcp1	23.11	2.46981	294.99									+/+	P5
E9	+/+	P5	cDNA (5ul)	Tcp1	23.12	2.46679	292.946									+/+	P5
E10	+/+	P6	cDNA (5ul)	Tcp1	24.79	1.96256	91.7403	0.637808	0.00695221	91.7418	1.78753	85.9151	0.150337	12.9162		+/+	P6
E11	+/+	P6	cDNA (5ul)	Tcp1	24.78	1.96558	92.3804									+/+	P6
E12	+/+	P6	cDNA (5ul)	Tcp1	24.8	1.95954	91.1048									+/+	P6
F1	+/+	P11	cDNA (5ul)	Tcp1	23.43	2.37319	236.15	6.73098	0.0287604	234.036	1.96237	94.3187	0.210853	19.8874		+/+	P11
F2	+/+	P11	cDNA (5ul)	Tcp1	23.49	2.35507	226.502									+/+	P11
F3	+/+	P11	cDNA (5ul)	Tcp1	23.41	2.37923	239.457									+/+	P11
F4	+/+	P12	cDNA (5ul)	Tcp1	24.44	2.06824	117.014	5.9372	0.0518814	114.438	1.38934	66.7765	0.0866295	5.78481		+/+	P12
F5	+/+	P12	cDNA (5ul)	Tcp1	24.56	2.032	107.648									+/+	P12
F6	+/+	P12	cDNA (5ul)	Tcp1	24.42	2.07428	118.652									+/+	P12
F7	+/+	P19	cDNA (5ul)	Tcp1	23.07	2.48188	303.308	3.25327	0.010602	306.855	2.66033	127.865	0.093588	11.9666		+/+	P19
F8	+/+	P19	cDNA (5ul)	Tcp1	23.05	2.48792	307.555									+/+	P19
F9	+/+	P19	cDNA (5ul)	Tcp1	23.04	2.49094	309.701									+/+	P19
F10	+/+	P20	cDNA (5ul)	Tcp1	23.22	2.43659	273.271	21.6944	0.0781343	277.655	2.73602	131.503	0.191689	25.2077		+/+	P20
F11	+/+	P20	cDNA (5ul)	Tcp1	23.3	2.41244	258.488									+/+	P20
F12	+/+	P20	cDNA (5ul)	Tcp1	23.08	2.47886	301.207									+/+	P20
G1	+/+	P23	cDNA (5ul)	Tcp1	23.88	2.23732	172.711	3.03413	0.0175253	173.129	1.51122	72.6347	0.338304	24.5726		+/+	P23
G2	+/+	P23	cDNA (5ul)	Tcp1	23.9	2.23128	170.326									+/+	P23
G3	+/+	P23	cDNA (5ul)	Tcp1	23.85	2.24638	176.351									+/+	P23
G4	+/RSDel	P7	cDNA (5ul)	Tcp1	26.2	1.53684	34.422	1.92182	0.0526392	36.5092	1.02238	49.1391	0.0702547	3.45226		+/RSDel	P7
G5	+/RSDel	P7	cDNA (5ul)	Tcp1	26.1	1.56703	36.9002									+/RSDel	P7
G6	+/RSDel	P7	cDNA (5ul)	Tcp1	26.05	1.58213	38.2055									+/RSDel	P7
G7	+/RSDel	P8	cDNA (5ul)	Tcp1	25.23	1.82971	67.5632	4.44121	0.0667085	66.5763	1.85342	89.0822	0.222579	19.8279		+/RSDel	P8
G8	+/RSDel	P8	cDNA (5ul)	Tcp1	25.36	1.79046	61.7247									+/RSDel	P8
G9	+/RSDel	P8	cDNA (5ul)	Tcp1	25.17	1.84783	70.4411									+/RSDel	P8
G10	+/RSDel	P10	cDNA (5ul)	Tcp1	24.37	2.08937	122.849	1.80141	0.0144267	124.867	1.31873	63.3828	0.281347	17.8326		+/RSDel	P10
G11	+/RSDel	P10	cDNA (5ul)	Tcp1	24.34	2.09843	125.438									+/RSDel	P10
G12	+/RSDel	P10	cDNA (5ul)	Tcp1	24.33	2.10145	126.313									+/RSDel	P10
H1	+/RSDel	P14	cDNA (5ul)	Tcp1	33.17	-0.567633	0.270625	0.844836	1.32405	0.638068	0.135403	6.50797	1.4761	9.60642		+/RSDel	P14	low cyclo, exclude
H2	+/RSDel	P14	cDNA (5ul)	Tcp1	35.95	-1.407	0.0391738									+/RSDel	P14
H3	+/RSDel	P14	cDNA (5ul)	Tcp1	30.61	0.205314	1.60441									+/RSDel	P14
H4	+/RSDel	P15	cDNA (5ul)	Tcp1	25.21	1.83575	68.5092	6.82646	0.0901533	75.7206	0.7144	34.3366	0.0914633	3.14054		+/RSDel	P15
H5	+/RSDel	P15	cDNA (5ul)	Tcp1	24.95	1.91425	82.0826									+/RSDel	P15
H6	+/RSDel	P15	cDNA (5ul)	Tcp1	25.05	1.88406	76.5699									+/RSDel	P15
H7	+/RSDel	P16	cDNA (5ul)	Tcp1	24.82	1.9535	89.8468	7.06179	0.072851	96.9347	1.30477	62.712	0.269979	16.9309		+/RSDel	P16
H8	+/RSDel	P16	cDNA (5ul)	Tcp1	24.71	1.98671	96.9873									+/RSDel	P16
H9	+/RSDel	P16	cDNA (5ul)	Tcp1	24.61	2.01691	103.97									+/RSDel	P16
H10	+/RSDel	P21	cDNA (5ul)	Tcp1	23.56	2.33394	215.743	5.27148	0.0249438	211.334	1.65056	79.332	0.430535	34.1552		+/RSDel	P21
H11	+/RSDel	P21	cDNA (5ul)	Tcp1	23.63	2.3128	205.495									+/RSDel	P21
H12	+/RSDel	P21	cDNA (5ul)	Tcp1	23.58	2.3279	212.764									+/RSDel	P21

## Sheet: Figure
Figure 1D, RIght Panel: RT-qPCR expression analysis of the RSDel maternal deletion (red, RSDel/+) and paternal deletion (blue, +/RSDel) in E12.5 placenta
			Airn						Tcp1						Slc22a3
		RSDel/+			+/RSDel			RSDel/+			+/RSDel			RSDel/+			+/RSDel
Genotype	Sample Name	Normalised expression	Genotype	Sample Name	Normalised expression	Genotype	Sample Name	Normalised expression	Genotype	Sample Name	Normalised expression	Genotype	Sample Name	Normalised expression	Genotype	Sample Name	Normalised expression
RSDel/+	P26	110.968	+/RSDel	P7	1.62232	RSDel/+	P26	61.2629	+/RSDel	P7	49.1391	RSDel/+	P26	123.458	+/RSDel	P7	108.701
RSDel/+	P27	107.069	+/RSDel	P8	2.31734	RSDel/+	P27	67.5236	+/RSDel	P8	89.0822	RSDel/+	P27	127.392	+/RSDel	P8	349.287
RSDel/+	P29	108.086	+/RSDel	P10	1.89546	RSDel/+	P29	52.3986	+/RSDel	P10	63.3828	RSDel/+	P29	112.456	+/RSDel	P10	292.046
RSDel/+	P34	118.764	+/RSDel	P15	1.14143	RSDel/+	P34	66.8972	+/RSDel	P15	34.3366	RSDel/+	P34	116.856	+/RSDel	P15	162.176
RSDel/+	P37	92.9123	+/RSDel	P16	1.6774	RSDel/+	P37	55.0832	+/RSDel	P16	62.712	RSDel/+	P37	93.7567	+/RSDel	P16	226.506
RSDel/+	P38	106.833	+/RSDel	P21	1.72568	RSDel/+	P38	53.71	+/RSDel	P21	79.332	RSDel/+	P38	98.5561	+/RSDel	P21	218.747
RSDel/+	P45	107.014				RSDel/+	P45	50.9079				RSDel/+	P45	113.99
			+/RSDel	Mean	1.72994				+/RSDel	Mean	54.9275				+/RSDel	Mean	203.22
RSDel/+	Mean	107.378				RSDel/+	Mean	58.2548				RSDel/+	Mean	112.352
		Note: Values plotted in the figure are highlighted
		(Values copied from analysis sheet)
